# Supplementary material for: Methyl 4-hy­droxy-2-meth­oxy­carbonyl­methyl-1,1-dioxo-1,2-dihydro-1λ6,2-benzothia­zine-3-carboxyl­ate
Source: Acta Crystallogr Sect E Struct Rep Online. 2011 Aug 31;67(Pt 9):o2527. doi: 10.1107/S1600536811034921 (PMC3200958; doi:10.1107/S1600536811034921)
Supplement: Supplementary file 1 [file e-67-o2527-sup1.cif]

##############################################################################
#                                                                            #
# This CIF contains the data in a paper accepted for publication in          #
# Acta Crystallographica Section E. It conforms to the requirements of       #
# Notes for Authors for Acta Crystallographica Section E, and has been       #
# peer reviewed under the auspices of the IUCr Commission on Journals.       #
#                                                                            #
# Full details of the Crystallographic Information File format               #
# are given in the paper "The Crystallographic Information File (CIF):       #
# a New Standard Archive File for Crystallography" by S. R. Hall, F. H.      #
# Allen and I. D. Brown [Acta Cryst. (1991), A47, 655-685].                  #
#                                                                            #
# The current version of the core CIF dictionary is obtainable from          #
# ftp://ftp.iucr.org/pub/cif_core.dic.                                       #
#                                                                            #
# Software is freely available for graphical display of the structure(s)     #
# in this CIF. For information consult the CIF software page                 #
# http://www.iucr.org/resources/cif/software.                                #
#                                                                            #
# This file may be used for bona fide research purposes within the           #
# scientific community so long as proper attribution is given to the journal # 
# article from which it was obtained.                                        #
#                                                                            #
##############################################################################
data_I
_audit_creation_method     SHELXL-97
_chemical_name_systematic
;
Methyl 4-hydroxy-2-methoxycarbonylmethyl-1,1-dioxo-1,2-dihydro-
1\l^6^,2-benzothiazine-3-carboxylate
;
_chemical_name_common
;
;
_chemical_formula_moiety     'C13 H13 N O7 S'
_chemical_formula_sum     'C13 H13 N O7 S'
_chemical_formula_iupac     'C13 H13 N O7 S'
_chemical_formula_weight     327.30
_chemical_melting_point     ?
_symmetry_cell_setting     triclinic
_symmetry_space_group_name_H-M     'P -1'
_symmetry_space_group_name_Hall     '-P 1'
loop_
    _symmetry_equiv_pos_as_xyz
    'x, y, z'
    '-x, -y, -z'
_cell_length_a     8.9128(14)
_cell_length_b     12.414(2)
_cell_length_c     13.443(2)
_cell_angle_alpha     79.784(2)
_cell_angle_beta     72.981(3)
_cell_angle_gamma     88.503(3)
_cell_volume     1399.2(4)
_cell_formula_units_Z     4
_cell_measurement_reflns_used     9730
_cell_measurement_theta_min     2.39
_cell_measurement_theta_max     28.94
_cell_measurement_temperature     100(2)
_exptl_crystal_description     'blocks'
_exptl_crystal_colour     'colorless'
_exptl_crystal_size_max     0.48
_exptl_crystal_size_mid     0.36
_exptl_crystal_size_min     0.33
_exptl_crystal_density_diffrn     1.554
_exptl_crystal_density_meas     ?
_exptl_crystal_density_method     'not measured'
_exptl_crystal_F_000     680
_exptl_absorpt_coefficient_mu     0.268
_exptl_absorpt_correction_type     multi-scan
_exptl_absorpt_process_details     '(SADABS; Bruker, 2001)'
_exptl_absorpt_correction_T_min     0.8822
_exptl_absorpt_correction_T_max     0.9168
_exptl_special_details
;
;
_diffrn_ambient_temperature     100(2)
_diffrn_radiation_type     MoK\a
_diffrn_radiation_wavelength     0.71073
_diffrn_radiation_source     'fine-focus sealed tube'
_diffrn_radiation_monochromator     graphite
_diffrn_measurement_device_type
           'Siemens SMART diffractometer equipped with a Bruker APEXII detector'
_diffrn_measurement_method     '\f and \w'
_diffrn_detector_area_resol_mean     ?
_diffrn_reflns_number     17331
_diffrn_reflns_av_R_equivalents     0.0180
_diffrn_reflns_av_sigmaI/netI     0.0210
_diffrn_reflns_theta_min     2.10
_diffrn_reflns_theta_max     28.94
_diffrn_reflns_theta_full     26.00
_diffrn_measured_fraction_theta_max     0.937
_diffrn_measured_fraction_theta_full     0.997
_diffrn_reflns_limit_h_min     -12
_diffrn_reflns_limit_h_max     12
_diffrn_reflns_limit_k_min     -16
_diffrn_reflns_limit_k_max     16
_diffrn_reflns_limit_l_min     -18
_diffrn_reflns_limit_l_max     17
_diffrn_standards_number     0
_diffrn_standards_interval_count     .
_diffrn_standards_interval_time     .
_diffrn_standards_decay_%     ?
_refine_special_details
;
 Refinement of F^2^ against ALL reflections.  The weighted R-factor wR and
 goodness of fit S are based on F^2^, conventional R-factors R are based
 on F, with F set to zero for negative F^2^. The threshold expression of
 F^2^ > 2sigma(F^2^) is used only for calculating R-factors(gt) etc. and is
 not relevant to the choice of reflections for refinement.  R-factors based
 on F^2^ are statistically about twice as large as those based on F, and R-
 factors based on ALL data will be even larger.
;
_reflns_number_total     6923
_reflns_number_gt     6322
_reflns_threshold_expression     I>2\s(I)
_refine_ls_structure_factor_coef     Fsqd
_refine_ls_matrix_type     full
_refine_ls_R_factor_all     0.0433
_refine_ls_R_factor_gt     0.0395
_refine_ls_wR_factor_gt     0.1047
_refine_ls_wR_factor_ref     0.1072
_refine_ls_goodness_of_fit_ref     1.060
_refine_ls_restrained_S_all     1.060
_refine_ls_number_reflns     6923
_refine_ls_number_parameters     407
_refine_ls_number_restraints     0
_refine_ls_hydrogen_treatment     mixed
_refine_ls_weighting_scheme     calc
_refine_ls_weighting_details
         'calc w=1/[\s^2^(Fo^2^)+(0.0516P)^2^+0.9585P] where P=(Fo^2^+2Fc^2^)/3'
_atom_sites_solution_hydrogens     geom
_atom_sites_solution_primary     direct
_atom_sites_solution_secondary     difmap
_refine_ls_shift/su_max     0.001
_refine_ls_shift/su_mean     0.000
_refine_diff_density_max     0.477
_refine_diff_density_min     -0.420
_refine_ls_extinction_method     none
_refine_ls_extinction_coef     ?
loop_
    _atom_type_symbol
    _atom_type_description
    _atom_type_scat_dispersion_real
    _atom_type_scat_dispersion_imag
    _atom_type_scat_source
    'C' 'C' 0.0033 0.0016
                         'International Tables Vol C Tables 4.2.6.8 and 6.1.1.4'
    'H' 'H' 0.0000 0.0000
                         'International Tables Vol C Tables 4.2.6.8 and 6.1.1.4'
    'N' 'N' 0.0061 0.0033
                         'International Tables Vol C Tables 4.2.6.8 and 6.1.1.4'
    'O' 'O' 0.0106 0.0060
                         'International Tables Vol C Tables 4.2.6.8 and 6.1.1.4'
    'S' 'S' 0.1246 0.1234
                         'International Tables Vol C Tables 4.2.6.8 and 6.1.1.4'
_computing_data_collection     'APEX2 (Bruker, 2001)'
_computing_cell_refinement     'SAINT (Bruker, 2001)'
_computing_data_reduction     'SAINT (Bruker, 2001)'
_computing_structure_solution     'SHELXS97 (Sheldrick, 2008)'
_computing_structure_refinement     'SHELXL97 (Sheldrick, 2008)'
_computing_molecular_graphics
                                'PLATON (Spek, 2009) and X-SEED (Barbour, 2001)'
_computing_publication_material     'WinGX (Farrugia, 1999)'
loop_
    _atom_site_type_symbol
    _atom_site_label
    _atom_site_fract_x
    _atom_site_fract_y
    _atom_site_fract_z
    _atom_site_U_iso_or_equiv
    _atom_site_adp_type
    _atom_site_calc_flag
    _atom_site_refinement_flags
    _atom_site_occupancy
    _atom_site_disorder_assembly
    _atom_site_disorder_group
    S S1 0.16821(4) 0.59653(3) 0.19082(3) 0.01849(9) Uani d . 1 . .
    S S2 0.52552(5) 0.92829(3) 0.77528(3) 0.02196(10) Uani d . 1 . .
    O O8 0.48743(15) 0.72159(10) 0.56519(9) 0.0263(3) Uani d . 1 . .
    O O1 0.30206(15) 0.68027(10) 0.44663(9) 0.0240(2) Uani d . 1 . .
    O O12 0.38864(14) 0.59665(9) 0.88368(9) 0.0225(2) Uani d . 1 . .
    O O4 0.56249(14) 0.75774(10) 0.31183(9) 0.0267(3) Uani d . 1 . .
    O O7 0.12303(14) 0.95735(10) 0.08091(9) 0.0269(3) Uani d . 1 . .
    O O11 0.39383(14) 0.56505(10) 0.72314(9) 0.0259(2) Uani d . 1 . .
    O O14 0.89610(14) 0.70395(10) 0.86890(10) 0.0276(3) Uani d . 1 . .
    O O3 0.25344(14) 0.49769(9) 0.20325(9) 0.0245(2) Uani d . 1 . .
    N N1 0.29039(15) 0.70033(10) 0.17185(10) 0.0181(2) Uani d . 1 . .
    O O13 0.86686(14) 0.77263(11) 0.70832(10) 0.0286(3) Uani d . 1 . .
    O O2 0.09291(14) 0.61619(10) 0.10870(9) 0.0236(2) Uani d . 1 . .
    O O5 0.59329(13) 0.76066(10) 0.13910(9) 0.0229(2) Uani d . 1 . .
    N N2 0.53834(15) 0.79462(11) 0.80675(10) 0.0179(2) Uani d . 1 . .
    O O9 0.59840(17) 0.97841(11) 0.83798(10) 0.0343(3) Uani d . 1 . .
    O O6 0.06605(15) 0.85459(10) 0.24309(9) 0.0275(3) Uani d . 1 . .
    O O10 0.36468(15) 0.94991(11) 0.78104(11) 0.0342(3) Uani d . 1 . .
    C C19 0.61858(19) 0.87842(13) 0.58043(12) 0.0211(3) Uani d . 1 . .
    C C11 0.27512(18) 0.80160(13) 0.10098(12) 0.0202(3) Uani d . 1 . .
    H H11A 0.2567 0.7827 0.0369 0.024 Uiso calc R 1 . .
    H H11B 0.3751 0.8446 0.0785 0.024 Uiso calc R 1 . .
    C C3 -0.2273(2) 0.57856(14) 0.43419(13) 0.0249(3) Uani d . 1 . .
    H H3 -0.3349 0.5583 0.4499 0.030 Uiso calc R 1 . .
    C C14 0.63731(19) 0.95418(13) 0.64225(12) 0.0203(3) Uani d . 1 . .
    C C9 0.50907(19) 0.74369(12) 0.24092(12) 0.0201(3) Uani d . 1 . .
    C C8 0.34682(18) 0.70707(12) 0.26034(12) 0.0189(3) Uani d . 1 . .
    C C20 0.53123(18) 0.77482(13) 0.63114(12) 0.0200(3) Uani d . 1 . .
    C C6 0.08927(18) 0.64003(12) 0.38905(12) 0.0188(3) Uani d . 1 . .
    C C1 0.03184(18) 0.60509(12) 0.31319(12) 0.0187(3) Uani d . 1 . .
    C C2 -0.12533(19) 0.57587(13) 0.33394(13) 0.0215(3) Uani d . 1 . .
    H H2 -0.1625 0.5545 0.2807 0.026 Uiso calc R 1 . .
    C C15 0.7366(2) 1.04599(13) 0.60003(14) 0.0269(3) Uani d . 1 . .
    H H15 0.7499 1.0952 0.6436 0.032 Uiso calc R 1 . .
    C C5 -0.01566(19) 0.64217(12) 0.48944(12) 0.0216(3) Uani d . 1 . .
    H H5 0.0204 0.6651 0.5424 0.026 Uiso calc R 1 . .
    C C22 0.42446(18) 0.62469(13) 0.77922(12) 0.0204(3) Uani d . 1 . .
    C C24 0.64439(19) 0.75062(14) 0.86710(12) 0.0229(3) Uani d . 1 . .
    H H24A 0.6064 0.6760 0.9049 0.027 Uiso calc R 1 . .
    H H24B 0.6399 0.7964 0.9211 0.027 Uiso calc R 1 . .
    C C21 0.50090(17) 0.73286(12) 0.73654(12) 0.0184(3) Uani d . 1 . .
    C C18 0.6976(2) 0.89909(15) 0.47193(13) 0.0302(4) Uani d . 1 . .
    H H18 0.6846 0.8501 0.4280 0.036 Uiso calc R 1 . .
    C C12 0.14236(18) 0.87217(13) 0.15144(12) 0.0207(3) Uani d . 1 . .
    C C25 0.81345(18) 0.74493(13) 0.80252(13) 0.0209(3) Uani d . 1 . .
    C C4 -0.1721(2) 0.61080(13) 0.51154(13) 0.0246(3) Uani d . 1 . .
    H H4 -0.2422 0.6113 0.5800 0.029 Uiso calc R 1 . .
    C C23 0.3242(2) 0.48585(14) 0.92729(14) 0.0303(4) Uani d . 1 . .
    H H23A 0.2267 0.4773 0.9093 0.045 Uiso calc R 1 . .
    H H23B 0.3021 0.4727 1.0043 0.045 Uiso calc R 1 . .
    H H23C 0.4002 0.4330 0.8976 0.045 Uiso calc R 1 . .
    C C10 0.7541(2) 0.79979(16) 0.11653(14) 0.0290(4) Uani d . 1 . .
    H H10A 0.7569 0.8799 0.1072 0.043 Uiso calc R 1 . .
    H H10B 0.8190 0.7768 0.0517 0.043 Uiso calc R 1 . .
    H H10C 0.7949 0.7690 0.1755 0.043 Uiso calc R 1 . .
    C C7 0.25286(19) 0.67701(12) 0.36224(12) 0.0195(3) Uani d . 1 . .
    C C17 0.7950(3) 0.99176(17) 0.42903(14) 0.0366(4) Uani d . 1 . .
    H H17 0.8479 1.0059 0.3554 0.044 Uiso calc R 1 . .
    C C13 0.0082(2) 1.03446(15) 0.12689(15) 0.0309(4) Uani d . 1 . .
    H H13A -0.0919 0.9955 0.1652 0.046 Uiso calc R 1 . .
    H H13B -0.0070 1.0915 0.0705 0.046 Uiso calc R 1 . .
    H H13C 0.0464 1.0681 0.1759 0.046 Uiso calc R 1 . .
    C C16 0.8164(3) 1.06409(15) 0.49221(15) 0.0348(4) Uani d . 1 . .
    H H16 0.8855 1.1260 0.4618 0.042 Uiso calc R 1 . .
    C C26 1.0610(2) 0.6897(2) 0.8203(2) 0.0437(5) Uani d . 1 . .
    H H26A 1.0733 0.6389 0.7705 0.066 Uiso calc R 1 . .
    H H26B 1.1107 0.6600 0.8750 0.066 Uiso calc R 1 . .
    H H26C 1.1108 0.7606 0.7823 0.066 Uiso calc R 1 . .
    H H1O 0.389(4) 0.703(3) 0.425(2) 0.066 Uiso d . 1 . .
    H H8O 0.437(4) 0.653(3) 0.608(2) 0.066 Uiso d . 1 . .
loop_
    _atom_site_aniso_label
    _atom_site_aniso_U_11
    _atom_site_aniso_U_22
    _atom_site_aniso_U_33
    _atom_site_aniso_U_12
    _atom_site_aniso_U_13
    _atom_site_aniso_U_23
    S1 0.01975(18) 0.01908(18) 0.01976(18) 0.00083(13) -0.00782(14) -0.00819(13)
    S2 0.0236(2) 0.02065(19) 0.02086(19) 0.00131(14) -0.00283(14) -0.00805(14)
    O8 0.0324(6) 0.0306(6) 0.0196(5) -0.0077(5) -0.0116(5) -0.0059(5)
    O1 0.0298(6) 0.0259(6) 0.0195(5) -0.0054(5) -0.0127(5) -0.0018(4)
    O12 0.0272(6) 0.0190(5) 0.0187(5) -0.0014(4) -0.0031(4) -0.0024(4)
    O4 0.0269(6) 0.0318(6) 0.0258(6) -0.0035(5) -0.0129(5) -0.0069(5)
    O7 0.0287(6) 0.0288(6) 0.0216(5) 0.0065(5) -0.0076(5) -0.0012(5)
    O11 0.0279(6) 0.0255(6) 0.0253(6) -0.0050(5) -0.0079(5) -0.0062(5)
    O14 0.0231(6) 0.0296(6) 0.0337(6) 0.0044(5) -0.0146(5) -0.0047(5)
    O3 0.0268(6) 0.0202(5) 0.0302(6) 0.0040(4) -0.0102(5) -0.0111(5)
    N1 0.0196(6) 0.0197(6) 0.0178(6) -0.0005(5) -0.0083(5) -0.0055(5)
    O13 0.0232(6) 0.0343(7) 0.0254(6) 0.0027(5) -0.0037(5) -0.0036(5)
    O2 0.0236(6) 0.0301(6) 0.0216(5) -0.0004(4) -0.0102(4) -0.0097(5)
    O5 0.0193(5) 0.0272(6) 0.0239(5) -0.0013(4) -0.0064(4) -0.0088(4)
    N2 0.0194(6) 0.0204(6) 0.0160(6) 0.0000(5) -0.0075(5) -0.0048(5)
    O9 0.0453(8) 0.0330(7) 0.0241(6) -0.0119(6) -0.0030(5) -0.0142(5)
    O6 0.0313(6) 0.0231(6) 0.0235(6) 0.0025(5) -0.0023(5) -0.0025(4)
    O10 0.0265(6) 0.0325(7) 0.0385(7) 0.0104(5) -0.0024(5) -0.0063(6)
    C19 0.0250(8) 0.0216(7) 0.0185(7) -0.0011(6) -0.0098(6) -0.0021(6)
    C11 0.0222(7) 0.0225(7) 0.0167(7) 0.0009(6) -0.0068(6) -0.0039(5)
    C3 0.0215(8) 0.0227(8) 0.0288(8) 0.0004(6) -0.0061(6) -0.0019(6)
    C14 0.0233(7) 0.0194(7) 0.0182(7) 0.0026(6) -0.0065(6) -0.0031(5)
    C9 0.0230(7) 0.0169(7) 0.0227(7) 0.0013(5) -0.0091(6) -0.0054(5)
    C8 0.0222(7) 0.0186(7) 0.0196(7) 0.0008(5) -0.0099(6) -0.0064(5)
    C20 0.0200(7) 0.0233(7) 0.0194(7) -0.0008(6) -0.0081(6) -0.0063(6)
    C6 0.0236(7) 0.0143(6) 0.0195(7) 0.0002(5) -0.0079(6) -0.0028(5)
    C1 0.0226(7) 0.0155(6) 0.0189(7) 0.0012(5) -0.0068(6) -0.0044(5)
    C2 0.0228(7) 0.0187(7) 0.0251(7) 0.0000(6) -0.0097(6) -0.0043(6)
    C15 0.0349(9) 0.0193(8) 0.0265(8) -0.0023(6) -0.0085(7) -0.0045(6)
    C5 0.0293(8) 0.0178(7) 0.0183(7) 0.0008(6) -0.0080(6) -0.0028(5)
    C22 0.0167(7) 0.0230(7) 0.0216(7) 0.0013(5) -0.0053(6) -0.0050(6)
    C24 0.0210(7) 0.0327(8) 0.0167(7) 0.0006(6) -0.0090(6) -0.0031(6)
    C21 0.0190(7) 0.0205(7) 0.0176(7) -0.0013(5) -0.0068(5) -0.0056(5)
    C18 0.0431(10) 0.0297(9) 0.0182(7) -0.0068(7) -0.0091(7) -0.0037(6)
    C12 0.0211(7) 0.0199(7) 0.0235(7) -0.0006(6) -0.0102(6) -0.0041(6)
    C25 0.0210(7) 0.0185(7) 0.0249(7) 0.0009(5) -0.0090(6) -0.0045(6)
    C4 0.0269(8) 0.0220(8) 0.0219(7) 0.0033(6) -0.0038(6) -0.0022(6)
    C23 0.0421(10) 0.0170(8) 0.0257(8) -0.0006(7) -0.0024(7) -0.0003(6)
    C10 0.0202(8) 0.0378(10) 0.0303(9) -0.0047(7) -0.0060(6) -0.0111(7)
    C7 0.0259(8) 0.0154(7) 0.0205(7) -0.0001(5) -0.0110(6) -0.0041(5)
    C17 0.0505(12) 0.0348(10) 0.0198(8) -0.0098(8) -0.0043(8) -0.0015(7)
    C13 0.0314(9) 0.0281(9) 0.0316(9) 0.0054(7) -0.0085(7) -0.0035(7)
    C16 0.0465(11) 0.0255(9) 0.0272(9) -0.0110(8) -0.0048(8) 0.0004(7)
    C26 0.0275(10) 0.0493(12) 0.0578(13) 0.0141(9) -0.0168(9) -0.0134(10)
_geom_special_details
;
 All esds (except the esd in the dihedral angle between two l.s. planes)
 are estimated using the full covariance matrix.  The cell esds are taken
 into account individually in the estimation of esds in distances, angles
 and torsion angles; correlations between esds in cell parameters are only
 used when they are defined by crystal symmetry.  An approximate (isotropic)
 treatment of cell esds is used for estimating esds involving l.s. planes.
;
loop_
    _geom_bond_atom_site_label_1
    _geom_bond_atom_site_label_2
    _geom_bond_site_symmetry_2
    _geom_bond_distance
    _geom_bond_publ_flag
    S1 O2 . 1.4347(12) ?
    S1 O3 . 1.4365(12) ?
    S1 N1 . 1.6449(13) ?
    S1 C1 . 1.7548(16) ?
    S2 O9 . 1.4308(13) ?
    S2 O10 . 1.4337(14) ?
    S2 N2 . 1.6477(14) ?
    S2 C14 . 1.7504(16) ?
    O8 C20 . 1.3413(18) ?
    O8 H8O . 0.98(3) ?
    O1 C7 . 1.3377(18) ?
    O1 H1O . 0.79(3) ?
    O12 C22 . 1.3285(19) ?
    O12 C23 . 1.457(2) ?
    O4 C9 . 1.2226(19) ?
    O7 C12 . 1.3330(19) ?
    O7 C13 . 1.461(2) ?
    O11 C22 . 1.2329(19) ?
    O14 C25 . 1.3423(19) ?
    O14 C26 . 1.443(2) ?
    N1 C8 . 1.4362(18) ?
    N1 C11 . 1.4658(19) ?
    O13 C25 . 1.204(2) ?
    O5 C9 . 1.3364(19) ?
    O5 C10 . 1.4535(19) ?
    N2 C21 . 1.4298(18) ?
    N2 C24 . 1.4543(19) ?
    O6 C12 . 1.204(2) ?
    C19 C18 . 1.402(2) ?
    C19 C14 . 1.403(2) ?
    C19 C20 . 1.468(2) ?
    C11 C12 . 1.521(2) ?
    C11 H11A . 0.9900 ?
    C11 H11B . 0.9900 ?
    C3 C4 . 1.393(2) ?
    C3 C2 . 1.393(2) ?
    C3 H3 . 0.9500 ?
    C14 C15 . 1.391(2) ?
    C9 O4 1 1.2226(19) ?
    C9 C8 . 1.462(2) ?
    C8 C7 . 1.371(2) ?
    C20 O8 1 1.3413(18) ?
    C20 C21 . 1.369(2) ?
    C6 C1 . 1.401(2) ?
    C6 C5 . 1.403(2) ?
    C6 C7 . 1.461(2) ?
    C1 C2 . 1.391(2) ?
    C2 H2 . 0.9500 ?
    C15 C16 . 1.395(2) ?
    C15 H15 . 0.9500 ?
    C5 C4 . 1.389(2) ?
    C5 H5 . 0.9500 ?
    C22 C21 . 1.464(2) ?
    C24 C25 . 1.510(2) ?
    C24 H24A . 0.9900 ?
    C24 H24B . 0.9900 ?
    C18 C17 . 1.391(3) ?
    C18 H18 . 0.9500 ?
    C4 H4 . 0.9500 ?
    C23 H23A . 0.9800 ?
    C23 H23B . 0.9800 ?
    C23 H23C . 0.9800 ?
    C10 H10A . 0.9800 ?
    C10 H10B . 0.9800 ?
    C10 H10C . 0.9800 ?
    C17 C16 . 1.392(3) ?
    C17 H17 . 0.9500 ?
    C13 H13A . 0.9800 ?
    C13 H13B . 0.9800 ?
    C13 H13C . 0.9800 ?
    C16 H16 . 0.9500 ?
    C26 H26A . 0.9800 ?
    C26 H26B . 0.9800 ?
    C26 H26C . 0.9800 ?
loop_
    _geom_angle_atom_site_label_1
    _geom_angle_atom_site_label_2
    _geom_angle_atom_site_label_3
    _geom_angle_site_symmetry_1
    _geom_angle_site_symmetry_3
    _geom_angle
    _geom_angle_publ_flag
    O2 S1 O3 . . 118.97(7) ?
    O2 S1 N1 . . 107.65(7) ?
    O3 S1 N1 . . 107.63(7) ?
    O2 S1 C1 . . 110.07(7) ?
    O3 S1 C1 . . 108.17(7) ?
    N1 S1 C1 . . 103.18(7) ?
    O9 S2 O10 . . 119.43(9) ?
    O9 S2 N2 . . 107.81(8) ?
    O10 S2 N2 . . 107.01(7) ?
    O9 S2 C14 . . 110.62(8) ?
    O10 S2 C14 . . 108.43(8) ?
    N2 S2 C14 . . 102.09(7) ?
    C20 O8 H8O . . 106.3(17) ?
    C7 O1 H1O . . 107(2) ?
    C22 O12 C23 . . 115.47(13) ?
    C12 O7 C13 . . 113.54(13) ?
    C25 O14 C26 . . 115.71(15) ?
    C8 N1 C11 . . 118.88(12) ?
    C8 N1 S1 . . 114.54(10) ?
    C11 N1 S1 . . 119.24(10) ?
    C9 O5 C10 . . 115.65(12) ?
    C21 N2 C24 . . 119.88(13) ?
    C21 N2 S2 . . 114.97(10) ?
    C24 N2 S2 . . 119.48(11) ?
    C18 C19 C14 . . 118.56(15) ?
    C18 C19 C20 . . 121.16(14) ?
    C14 C19 C20 . . 119.98(14) ?
    N1 C11 C12 . . 113.26(13) ?
    N1 C11 H11A . . 108.9 ?
    C12 C11 H11A . . 108.9 ?
    N1 C11 H11B . . 108.9 ?
    C12 C11 H11B . . 108.9 ?
    H11A C11 H11B . . 107.7 ?
    C4 C3 C2 . . 120.26(15) ?
    C4 C3 H3 . . 119.9 ?
    C2 C3 H3 . . 119.9 ?
    C15 C14 C19 . . 122.05(15) ?
    C15 C14 S2 . . 121.66(12) ?
    C19 C14 S2 . . 116.28(12) ?
    O4 C9 O5 1 . 123.11(14) ?
    O4 C9 O5 . . 123.11(14) ?
    O4 C9 C8 1 . 122.76(14) ?
    O4 C9 C8 . . 122.76(14) ?
    O5 C9 C8 . . 114.13(13) ?
    C7 C8 N1 . . 121.26(14) ?
    C7 C8 C9 . . 119.61(13) ?
    N1 C8 C9 . . 119.10(13) ?
    O8 C20 C21 1 . 121.98(14) ?
    O8 C20 C21 . . 121.98(14) ?
    O8 C20 C19 1 . 114.68(13) ?
    O8 C20 C19 . . 114.68(13) ?
    C21 C20 C19 . . 123.29(14) ?
    C1 C6 C5 . . 118.23(14) ?
    C1 C6 C7 . . 120.43(14) ?
    C5 C6 C7 . . 121.30(14) ?
    C2 C1 C6 . . 121.94(14) ?
    C2 C1 S1 . . 120.99(12) ?
    C6 C1 S1 . . 117.05(12) ?
    C1 C2 C3 . . 118.78(15) ?
    C1 C2 H2 . . 120.6 ?
    C3 C2 H2 . . 120.6 ?
    C14 C15 C16 . . 118.48(16) ?
    C14 C15 H15 . . 120.8 ?
    C16 C15 H15 . . 120.8 ?
    C4 C5 C6 . . 120.16(15) ?
    C4 C5 H5 . . 119.9 ?
    C6 C5 H5 . . 119.9 ?
    O11 C22 O12 . . 122.69(14) ?
    O11 C22 C21 . . 122.86(14) ?
    O12 C22 C21 . . 114.45(13) ?
    N2 C24 C25 . . 114.97(13) ?
    N2 C24 H24A . . 108.5 ?
    C25 C24 H24A . . 108.5 ?
    N2 C24 H24B . . 108.5 ?
    C25 C24 H24B . . 108.5 ?
    H24A C24 H24B . . 107.5 ?
    C20 C21 N2 . . 120.96(13) ?
    C20 C21 C22 . . 119.85(13) ?
    N2 C21 C22 . . 119.16(13) ?
    C17 C18 C19 . . 119.55(16) ?
    C17 C18 H18 . . 120.2 ?
    C19 C18 H18 . . 120.2 ?
    O6 C12 O7 . . 124.32(15) ?
    O6 C12 C11 . . 124.73(14) ?
    O7 C12 C11 . . 110.94(13) ?
    O13 C25 O14 . . 125.30(15) ?
    O13 C25 C24 . . 126.78(14) ?
    O14 C25 C24 . . 107.92(13) ?
    C5 C4 C3 . . 120.59(15) ?
    C5 C4 H4 . . 119.7 ?
    C3 C4 H4 . . 119.7 ?
    O12 C23 H23A . . 109.5 ?
    O12 C23 H23B . . 109.5 ?
    H23A C23 H23B . . 109.5 ?
    O12 C23 H23C . . 109.5 ?
    H23A C23 H23C . . 109.5 ?
    H23B C23 H23C . . 109.5 ?
    O5 C10 H10A . . 109.5 ?
    O5 C10 H10B . . 109.5 ?
    H10A C10 H10B . . 109.5 ?
    O5 C10 H10C . . 109.5 ?
    H10A C10 H10C . . 109.5 ?
    H10B C10 H10C . . 109.5 ?
    O1 C7 C8 . . 123.00(14) ?
    O1 C7 C6 . . 113.63(13) ?
    C8 C7 C6 . . 123.36(14) ?
    C18 C17 C16 . . 121.10(17) ?
    C18 C17 H17 . . 119.4 ?
    C16 C17 H17 . . 119.4 ?
    O7 C13 H13A . . 109.5 ?
    O7 C13 H13B . . 109.5 ?
    H13A C13 H13B . . 109.5 ?
    O7 C13 H13C . . 109.5 ?
    H13A C13 H13C . . 109.5 ?
    H13B C13 H13C . . 109.5 ?
    C17 C16 C15 . . 120.20(17) ?
    C17 C16 H16 . . 119.9 ?
    C15 C16 H16 . . 119.9 ?
    O14 C26 H26A . . 109.5 ?
    O14 C26 H26B . . 109.5 ?
    H26A C26 H26B . . 109.5 ?
    O14 C26 H26C . . 109.5 ?
    H26A C26 H26C . . 109.5 ?
    H26B C26 H26C . . 109.5 ?
loop_
    _geom_torsion_atom_site_label_1
    _geom_torsion_atom_site_label_2
    _geom_torsion_atom_site_label_3
    _geom_torsion_atom_site_label_4
    _geom_torsion_site_symmetry_1
    _geom_torsion_site_symmetry_2
    _geom_torsion_site_symmetry_3
    _geom_torsion_site_symmetry_4
    _geom_torsion
    _geom_torsion_publ_flag
    O2 S1 N1 C8 . . . . 165.62(10) ?
    O3 S1 N1 C8 . . . . -65.00(12) ?
    C1 S1 N1 C8 . . . . 49.24(12) ?
    O2 S1 N1 C11 . . . . 15.84(13) ?
    O3 S1 N1 C11 . . . . 145.22(11) ?
    C1 S1 N1 C11 . . . . -100.54(12) ?
    O9 S2 N2 C21 . . . . -167.55(11) ?
    O10 S2 N2 C21 . . . . 62.81(12) ?
    C14 S2 N2 C21 . . . . -50.99(12) ?
    O9 S2 N2 C24 . . . . -14.11(14) ?
    O10 S2 N2 C24 . . . . -143.74(12) ?
    C14 S2 N2 C24 . . . . 102.45(12) ?
    C8 N1 C11 C12 . . . . -70.27(17) ?
    S1 N1 C11 C12 . . . . 78.20(15) ?
    C18 C19 C14 C15 . . . . -2.8(3) ?
    C20 C19 C14 C15 . . . . 170.92(15) ?
    C18 C19 C14 S2 . . . . 175.91(13) ?
    C20 C19 C14 S2 . . . . -10.3(2) ?
    O9 S2 C14 C15 . . . . -25.92(17) ?
    O10 S2 C14 C15 . . . . 106.82(15) ?
    N2 S2 C14 C15 . . . . -140.43(14) ?
    O9 S2 C14 C19 . . . . 155.31(13) ?
    O10 S2 C14 C19 . . . . -71.94(14) ?
    N2 S2 C14 C19 . . . . 40.81(14) ?
    O4 O4 C9 O5 1 . . . 0.00(13) ?
    O4 O4 C9 C8 1 . . . 0.00(6) ?
    C10 O5 C9 O4 . . . 1 -1.3(2) ?
    C10 O5 C9 O4 . . . . -1.3(2) ?
    C10 O5 C9 C8 . . . . 178.51(14) ?
    C11 N1 C8 C7 . . . . 114.97(16) ?
    S1 N1 C8 C7 . . . . -34.92(18) ?
    C11 N1 C8 C9 . . . . -66.85(18) ?
    S1 N1 C8 C9 . . . . 143.26(12) ?
    O4 C9 C8 C7 1 . . . -6.3(2) ?
    O4 C9 C8 C7 . . . . -6.3(2) ?
    O5 C9 C8 C7 . . . . 173.89(13) ?
    O4 C9 C8 N1 1 . . . 175.49(14) ?
    O4 C9 C8 N1 . . . . 175.49(14) ?
    O5 C9 C8 N1 . . . . -4.3(2) ?
    O8 O8 C20 C21 1 . . . 0.00(15) ?
    O8 O8 C20 C19 1 . . . 0.00(19) ?
    C18 C19 C20 O8 . . . 1 -22.0(2) ?
    C14 C19 C20 O8 . . . 1 164.35(14) ?
    C18 C19 C20 O8 . . . . -22.0(2) ?
    C14 C19 C20 O8 . . . . 164.35(14) ?
    C18 C19 C20 C21 . . . . 155.70(17) ?
    C14 C19 C20 C21 . . . . -17.9(2) ?
    C5 C6 C1 C2 . . . . 1.8(2) ?
    C7 C6 C1 C2 . . . . -175.91(14) ?
    C5 C6 C1 S1 . . . . -176.74(11) ?
    C7 C6 C1 S1 . . . . 5.53(19) ?
    O2 S1 C1 C2 . . . . 31.17(15) ?
    O3 S1 C1 C2 . . . . -100.33(14) ?
    N1 S1 C1 C2 . . . . 145.82(13) ?
    O2 S1 C1 C6 . . . . -150.26(12) ?
    O3 S1 C1 C6 . . . . 78.24(13) ?
    N1 S1 C1 C6 . . . . -35.61(13) ?
    C6 C1 C2 C3 . . . . -1.9(2) ?
    S1 C1 C2 C3 . . . . 176.63(12) ?
    C4 C3 C2 C1 . . . . 0.5(2) ?
    C19 C14 C15 C16 . . . . 1.7(3) ?
    S2 C14 C15 C16 . . . . -176.97(15) ?
    C1 C6 C5 C4 . . . . -0.4(2) ?
    C7 C6 C5 C4 . . . . 177.35(14) ?
    C23 O12 C22 O11 . . . . 5.7(2) ?
    C23 O12 C22 C21 . . . . -175.20(14) ?
    C21 N2 C24 C25 . . . . 69.53(18) ?
    S2 N2 C24 C25 . . . . -82.61(16) ?
    O8 C20 C21 N2 1 . . . -175.35(14) ?
    O8 C20 C21 N2 . . . . -175.35(14) ?
    C19 C20 C21 N2 . . . . 7.1(2) ?
    O8 C20 C21 C22 1 . . . 2.7(2) ?
    O8 C20 C21 C22 . . . . 2.7(2) ?
    C19 C20 C21 C22 . . . . -174.91(14) ?
    C24 N2 C21 C20 . . . . -121.58(16) ?
    S2 N2 C21 C20 . . . . 31.75(19) ?
    C24 N2 C21 C22 . . . . 60.39(19) ?
    S2 N2 C21 C22 . . . . -146.28(12) ?
    O11 C22 C21 C20 . . . . 4.7(2) ?
    O12 C22 C21 C20 . . . . -174.38(14) ?
    O11 C22 C21 N2 . . . . -177.28(14) ?
    O12 C22 C21 N2 . . . . 3.7(2) ?
    C14 C19 C18 C17 . . . . 1.7(3) ?
    C20 C19 C18 C17 . . . . -171.98(18) ?
    C13 O7 C12 O6 . . . . 5.0(2) ?
    C13 O7 C12 C11 . . . . -174.02(13) ?
    N1 C11 C12 O6 . . . . 7.2(2) ?
    N1 C11 C12 O7 . . . . -173.69(12) ?
    C26 O14 C25 O13 . . . . -2.1(2) ?
    C26 O14 C25 C24 . . . . 178.36(15) ?
    N2 C24 C25 O13 . . . . -0.1(2) ?
    N2 C24 C25 O14 . . . . 179.43(13) ?
    C6 C5 C4 C3 . . . . -1.0(2) ?
    C2 C3 C4 C5 . . . . 1.0(2) ?
    N1 C8 C7 O1 . . . . 178.77(13) ?
    C9 C8 C7 O1 . . . . 0.6(2) ?
    N1 C8 C7 C6 . . . . -2.2(2) ?
    C9 C8 C7 C6 . . . . 179.64(14) ?
    C1 C6 C7 O1 . . . . -163.40(14) ?
    C5 C6 C7 O1 . . . . 18.9(2) ?
    C1 C6 C7 C8 . . . . 17.5(2) ?
    C5 C6 C7 C8 . . . . -160.19(15) ?
    C19 C18 C17 C16 . . . . 0.5(3) ?
    C18 C17 C16 C15 . . . . -1.6(3) ?
    C14 C15 C16 C17 . . . . 0.5(3) ?
loop_
    _geom_hbond_atom_site_label_D
    _geom_hbond_atom_site_label_H
    _geom_hbond_atom_site_label_A
    _geom_hbond_site_symmetry_A
    _geom_hbond_distance_DH
    _geom_hbond_distance_HA
    _geom_hbond_distance_DA
    _geom_hbond_angle_DHA
    O1 H1O O4 . 0.79(3) 1.87(3) 2.5754(18) 149(3)
    O8 H8O O11 . 0.98(3) 1.68(3) 2.5623(17) 148(3)
    C13 H13A O10 2_576 0.98 2.44 3.202(2) 134.4
    C2 H2 O11 2_566 0.95 2.59 3.339(2) 136.0
data_global
_journal_date_recd_electronic     2011-08-24
_journal_date_accepted     2011-08-25
_journal_name_full     'Acta Crystallographica, Section E'
_journal_year     2011
_journal_volume     67
_journal_issue      9
_journal_page_first     o2527
_journal_page_last     o2527
_journal_paper_category     QO
_journal_coeditor_code     BT5629
_publ_contact_author_name     'Muhammad Nadeem Arshad'
_publ_contact_author_address
;
X-ray Diffraction and Crystallography Laboratory, Department of Physics,
School of Physical Sciences, University of the Punjab,
Quaid-e-Azam Campus, Lahore-54590, Pakistan
;
_publ_contact_author_email     mnachemist@hotmail.com
_publ_contact_author_fax     ?
_publ_contact_author_phone     '+923334537630'
_publ_section_title
;\
Methyl
4-hydroxy-2-methoxycarbonylmethyl-1,1-dioxo-1,2-dihydro-1\l^6^,2-\
benzothiazine-3-carboxylate
;
_publ_section_title_footnote
;
I (MNA) dedicate this article to my first child (a boy), Mr Muhammad Ali
 Hassan,
 as he was born on 22nd August 2011, the day I compiled this article.
;
loop_
    _publ_author_name
    _publ_author_footnote
    _publ_author_address
    'Arshad, Muhammad Nadeem'
;
Materials Chemistry Laboratory, Department of Chemistry,
GC University, Lahore 54000, Pakistan
;
;
X-ray Diffraction and Crystallography Laboratory, Department of Physics,
School of Physical Sciences, University of the Punjab,
Quaid-e-Azam Campus, Lahore 54590, Pakistan
;
    'Khan, Islam Ullah' .
;
Materials Chemistry Laboratory, Department of Chemistry,
GC University, Lahore 54000, Pakistan
;
    'Zia-ur-Rehman, Muhammad' .
;
Applied Chemistry Research Centre, PCSIR Laboratories Complex
Lahore 54600,
Pakistan
;
    'Ahmad, Sheikh Asrar' .
;
Department of Chemistry, Division of Science and Technology
University of Education, Lahore
Pakistan
;
    'Rafique, H. M.' .
;
X-ray Diffraction and Crystallography Laboratory, Department of Physics,
School of Physical Sciences, University of the Punjab,
Quaid-e-Azam Campus, Lahore 54590, Pakistan
;
