# Supplementary material for: Methyl 4-hy­droxy-2-meth­oxy­carbonyl­methyl-1,1-dioxo-1,2-dihydro-1λ6,2-benzothia­zine-3-carboxyl­ate
Source: Acta Crystallogr Sect E Struct Rep Online. 2011 Aug 31;67(Pt 9):o2527. doi: 10.1107/S1600536811034921 (PMC3200958; doi:10.1107/S1600536811034921)
Supplement: Supplementary file 2 [file e-67-o2527-Isup2.hkl]

# 
# h,k,l, Fc-squared, Fo-squared, sigma(Fo-squared) and status flag 
# 
data_I
_shelx_title ' 10067 in P-1' 
_shelx_refln_list_code          4 
_shelx_F_calc_maximum      183.45 
_exptl_crystal_F_000       680.00 
_reflns_d_resolution_high  0.7344 
 
loop_ 
 _symmetry_equiv_pos_as_xyz 
 'x, y, z' 
 '-x, -y, -z' 
 
_cell_length_a     8.9128 
_cell_length_b    12.4145 
_cell_length_c    13.4428 
_cell_angle_alpha  79.784 
_cell_angle_beta   72.981 
_cell_angle_gamma  88.503 
 
_shelx_F_squared_multiplier     1.000 
 
loop_ 
 _refln_index_h 
 _refln_index_k 
 _refln_index_l 
 _refln_F_squared_calc 
 _refln_F_squared_meas 
 _refln_F_squared_sigma 
 _refln_observed_status 
   1   0   0     3114.88     3045.10     55.18 o 
   2   0   0      173.14      136.44      2.09 o 
   3   0   0     1486.63     1392.20     13.23 o 
   4   0   0      434.17      507.46      6.43 o 
   5   0   0      148.80      148.31      2.67 o 
   6   0   0       38.22       28.65      1.43 o 
   7   0   0        0.01        0.63      0.91 o 
   8   0   0      341.79      298.34     17.99 o 
   9   0   0      289.46      286.80      8.74 o 
  10   0   0        1.83        6.01      2.74 o 
  11   0   0       46.28       47.87      4.12 o 
 -11   1   0      133.43      151.64      6.53 o 
 -10   1   0       17.41       24.94      3.26 o 
  -9   1   0      276.81      276.55      7.87 o 
  -8   1   0       39.33       36.11      2.91 o 
  -7   1   0       48.14       45.58      2.12 o 
  -6   1   0        0.02        2.42      0.76 o 
  -5   1   0       18.52       16.26      0.99 o 
  -4   1   0     2264.59     2676.84     24.80 o 
  -3   1   0      225.85      306.67      3.78 o 
  -2   1   0       38.61       47.90      1.80 o 
  -1   1   0     3579.49     3849.47     49.08 o 
   1   1   0      718.27      690.67     27.63 o 
   2   1   0     2989.15     3015.77     27.25 o 
   3   1   0      540.24      596.30      6.20 o 
   4   1   0     4052.20     4195.59     38.04 o 
   5   1   0      138.51      126.39      2.40 o 
   6   1   0      287.30      230.68      4.46 o 
   7   1   0      123.39      112.63      3.27 o 
   8   1   0      802.62      797.16     11.51 o 
   9   1   0       59.70       66.94      4.28 o 
  10   1   0       69.02       62.57      4.12 o 
  11   1   0       40.49       52.83      6.51 o 
 -11   2   0       22.10       28.15      3.51 o 
 -10   2   0      301.11      305.55      8.96 o 
  -9   2   0        0.03        1.08      1.56 o 
  -8   2   0       84.46       76.71      3.99 o 
  -7   2   0      172.96      176.14      4.18 o 
  -6   2   0        2.67        9.43      1.43 o 
  -5   2   0     2434.28     2589.57     21.34 o 
  -4   2   0     1003.31      946.99      8.47 o 
  -3   2   0     3895.18     4068.30     36.75 o 
  -2   2   0    11476.37    12172.70    393.64 o 
  -1   2   0     8506.85     8395.42     87.33 o 
   0   2   0      725.21      773.64     14.73 o 
   1   2   0      176.78      168.80      2.24 o 
   2   2   0      405.24      407.36      4.32 o 
   3   2   0      297.06      271.52      3.78 o 
   4   2   0       68.26      120.11      2.23 o 
   5   2   0      527.58      491.92      5.85 o 
   6   2   0       69.62       63.89      2.36 o 
   7   2   0      153.41      154.88      3.95 o 
   8   2   0       18.52       24.09      2.04 o 
   9   2   0        0.34        0.74      1.15 o 
  10   2   0      179.36      188.01      8.05 o 
  11   2   0        2.77        3.24      2.14 o 
 -11   3   0      209.74      211.70      7.74 o 
 -10   3   0      128.38      142.41     10.97 o 
  -9   3   0       51.83       51.91      3.61 o 
  -8   3   0      225.80      229.37      6.86 o 
  -7   3   0       58.08       67.53      2.76 o 
  -6   3   0        0.13        0.09      0.69 o 
  -5   3   0      348.74      293.49      5.91 o 
  -4   3   0      567.70      463.95      9.08 o 
  -3   3   0     3920.95     3752.56     39.77 o 
  -2   3   0       82.70      131.25      3.16 o 
  -1   3   0     1160.21     1292.06     15.05 o 
   0   3   0     7588.10     7456.39     66.19 o 
   1   3   0     6234.85     6147.50     54.67 o 
   2   3   0     3366.84     3314.33     29.99 o 
   3   3   0     5187.87     5603.44     58.11 o 
   4   3   0     2153.52     2099.15     22.36 o 
   5   3   0      357.44      358.01      5.80 o 
   6   3   0      387.75      364.80      6.20 o 
   7   3   0      169.21      166.56      4.15 o 
   8   3   0      233.57      207.26      5.00 o 
   9   3   0       71.80       77.19      3.35 o 
  10   3   0       93.96       92.04      4.85 o 
 -11   4   0       10.13       18.13      3.15 o 
 -10   4   0      124.23      113.87      5.45 o 
  -9   4   0       46.30       59.40      8.05 o 
  -8   4   0      363.02      366.80      9.07 o 
  -7   4   0       10.46       21.62      3.24 o 
  -6   4   0      145.32      156.55      3.17 o 
  -5   4   0      107.01      109.29      2.51 o 
  -4   4   0       18.54       49.70      3.39 o 
  -3   4   0      507.84      531.66      7.31 o 
  -2   4   0       66.70       87.86      2.16 o 
  -1   4   0    15474.17    16425.72    190.42 o 
   0   4   0      968.63     1035.36     10.15 o 
   1   4   0     1364.81     1564.77     14.74 o 
   2   4   0        6.53       10.87      0.69 o 
   3   4   0     2097.64     2348.66     25.19 o 
   4   4   0     1278.78     1298.64     12.96 o 
   5   4   0       29.37       28.91      1.58 o 
   6   4   0      139.46      146.05      3.62 o 
   7   4   0      177.60      162.39      4.15 o 
   8   4   0       46.76       47.53      2.56 o 
   9   4   0       92.04       97.51      4.24 o 
  10   4   0      169.94      167.81      6.25 o 
 -11   5   0       20.17       31.88      5.14 o 
 -10   5   0       23.74       19.51      3.02 o 
  -9   5   0        2.91        1.30      1.81 o 
  -8   5   0      263.23      286.06      6.19 o 
  -7   5   0      628.44      641.70      8.24 o 
  -6   5   0      382.02      389.35      5.66 o 
  -5   5   0     5014.27     4975.89     65.30 o 
  -4   5   0     1480.97     1448.47     17.34 o 
  -3   5   0       62.78       66.56      2.10 o 
  -2   5   0       81.58       92.21      3.47 o 
  -1   5   0     4456.11     4530.68     40.90 o 
   0   5   0      750.35      751.13      7.83 o 
   1   5   0      165.45      182.21      2.73 o 
   2   5   0       26.89       50.81      1.39 o 
   3   5   0     4309.28     4642.27     61.58 o 
   4   5   0      567.70      575.77      7.67 o 
   5   5   0      637.03      651.52      9.23 o 
   6   5   0       60.53       52.56      2.24 o 
   7   5   0       27.61       20.18      1.71 o 
   8   5   0       82.21       73.26      3.08 o 
   9   5   0       12.90       23.39      2.78 o 
  10   5   0       12.31       10.52      2.39 o 
 -10   6   0       17.01       20.12      3.08 o 
  -9   6   0      488.19      488.68     19.19 o 
  -8   6   0       67.45       78.58      2.70 o 
  -7   6   0      472.40      441.03      6.59 o 
  -6   6   0     1008.41      969.01     11.08 o 
  -5   6   0       12.31       17.82      2.42 o 
  -4   6   0       37.90       49.70      2.42 o 
  -3   6   0     3372.21     3358.65     36.60 o 
  -2   6   0     3446.64     3802.53     34.89 o 
  -1   6   0     1394.71     1318.13     14.89 o 
   0   6   0     4370.97     4660.39     42.32 o 
   1   6   0     2422.74     2519.20     23.65 o 
   2   6   0       34.18       61.41      1.60 o 
   3   6   0     2741.93     2792.13     39.67 o 
   4   6   0      789.17      866.71     11.19 o 
   5   6   0      726.26      715.74      9.94 o 
   6   6   0      536.47      514.04     13.55 o 
   7   6   0      109.43      117.97      6.86 o 
   8   6   0        0.12       -0.25      1.32 o 
   9   6   0        1.66        3.66      1.56 o 
  10   6   0        0.76        2.06      1.70 o 
 -10   7   0       54.59       72.01      4.85 o 
  -9   7   0      106.54      127.63      6.68 o 
  -8   7   0        1.21        3.49      1.22 o 
  -7   7   0        1.03        5.06      1.10 o 
  -6   7   0      136.15      138.92      3.30 o 
  -5   7   0       13.75       17.31      1.74 o 
  -4   7   0     1216.25     1215.57     15.40 o 
  -3   7   0      258.68      286.38      5.26 o 
  -2   7   0      130.30      132.35      3.24 o 
  -1   7   0       21.39       28.42      2.52 o 
   0   7   0       86.04      125.29      2.46 o 
   1   7   0     1403.13     1475.77     14.78 o 
   2   7   0      800.17      854.25     10.74 o 
   3   7   0      103.95      147.54      2.81 o 
   4   7   0      312.47      350.72      7.58 o 
   5   7   0      297.85      282.13      5.38 o 
   6   7   0       49.02       43.19      2.91 o 
   7   7   0       88.39       64.65      3.51 o 
   8   7   0        5.31       10.52      2.40 o 
   9   7   0      101.97      102.09      5.66 o 
  10   7   0       39.95       33.59      4.80 o 
 -10   8   0      141.82      165.55      9.60 o 
  -9   8   0      127.65      133.87      5.93 o 
  -8   8   0      159.95      179.39      4.30 o 
  -7   8   0      192.98      195.49      4.34 o 
  -6   8   0       45.07       46.59      2.12 o 
  -5   8   0      377.63      354.51     10.80 o 
  -4   8   0        3.70        8.12      1.39 o 
  -3   8   0      866.95      892.67     17.99 o 
  -2   8   0      228.86      261.21      4.92 o 
  -1   8   0      357.31      317.56      5.39 o 
   0   8   0       26.08       41.96      1.91 o 
   1   8   0     1714.97     1706.61     19.78 o 
   2   8   0       82.73       76.51      2.08 o 
   3   8   0      134.96      135.20      3.96 o 
   4   8   0      492.97      465.99      8.28 o 
   5   8   0      222.43      182.53      5.57 o 
   6   8   0       81.04       72.95      3.75 o 
   7   8   0      335.76      322.54      8.48 o 
   8   8   0        7.80        9.87      2.57 o 
   9   8   0       67.64       77.56      4.61 o 
  -9   9   0        2.54        0.54      1.74 o 
  -8   9   0      377.62      357.31      6.46 o 
  -7   9   0      408.19      395.94      6.56 o 
  -6   9   0        9.98        6.03      1.24 o 
  -5   9   0       92.07      106.23      3.79 o 
  -4   9   0       46.84       44.13      3.33 o 
  -3   9   0        8.23       16.88      1.64 o 
  -2   9   0     1138.62     1093.52     14.15 o 
  -1   9   0      385.98      371.14      5.72 o 
   0   9   0     1023.09     1104.31     11.92 o 
   1   9   0      648.02      651.83      7.92 o 
   2   9   0      389.67      445.05      7.17 o 
   3   9   0      392.47      380.99      7.07 o 
   4   9   0        3.57        5.23      1.71 o 
   5   9   0      486.51      455.63      9.81 o 
   6   9   0     1234.88     1121.77     19.14 o 
   7   9   0       15.89       15.89      2.42 o 
   8   9   0      486.52      485.26     11.63 o 
   9   9   0      212.95      191.22      7.15 o 
  -9  10   0      114.23      133.02     15.25 o 
  -8  10   0       89.77       93.23      3.37 o 
  -7  10   0        3.14        2.47      1.18 o 
  -6  10   0       52.84       54.22      2.52 o 
  -5  10   0       21.58       25.31      2.10 o 
  -4  10   0        1.93        4.91      1.39 o 
  -3  10   0       64.59       73.11      5.76 o 
  -2  10   0      861.49      841.46     11.84 o 
  -1  10   0       69.54       80.61      2.81 o 
   0  10   0      137.29      124.78      3.32 o 
   1  10   0       70.98       84.15      2.38 o 
   2  10   0      665.69      668.02     18.58 o 
   3  10   0      266.35      235.66      9.08 o 
   4  10   0      105.21       79.80      3.77 o 
   5  10   0        7.35        7.35      1.89 o 
   6  10   0       24.69       28.66      2.91 o 
   7  10   0      344.42      342.99      9.33 o 
   8  10   0       21.18       27.40      3.27 o 
  -8  11   0       10.91        8.89      2.50 o 
  -7  11   0      328.10      341.59      8.01 o 
  -6  11   0       70.66       73.31      2.82 o 
  -5  11   0      162.22      163.11      4.78 o 
  -4  11   0      547.34      537.17     10.35 o 
  -3  11   0       61.52       66.06      2.82 o 
  -2  11   0      347.60      353.64      6.76 o 
  -1  11   0      262.93      255.05      5.45 o 
   0  11   0     1491.95     1481.92     22.42 o 
   1  11   0       17.10       13.06      1.51 o 
   2  11   0      431.99      389.75      7.05 o 
   3  11   0       19.70       29.11      2.54 o 
   4  11   0      124.17      111.11      7.54 o 
   5  11   0       21.81       18.33      2.42 o 
   6  11   0       89.28       95.96      7.03 o 
   7  11   0        0.25        1.65      3.94 o 
  -7  12   0        0.83        1.76      1.44 o 
  -6  12   0      370.27      354.30     11.74 o 
  -5  12   0        2.41        3.12      1.64 o 
  -4  12   0      330.52      305.02     14.94 o 
  -3  12   0      421.33      423.86      7.99 o 
  -2  12   0       52.42       62.34      2.87 o 
  -1  12   0       36.30       41.35      3.02 o 
   0  12   0        0.44        3.38      1.65 o 
   1  12   0      598.98      573.70      9.21 o 
   2  12   0      240.40      233.45      6.53 o 
   3  12   0       48.49       60.12      3.51 o 
   4  12   0       17.33       20.40      3.08 o 
   5  12   0      134.33      140.71      5.69 o 
   6  12   0       31.43       28.79      3.15 o 
   7  12   0       31.65       38.58      3.64 o 
  -7  13   0       35.93       34.28      5.48 o 
  -6  13   0        1.94        0.79      1.44 o 
  -5  13   0       32.52       28.48      3.27 o 
  -4  13   0       35.88       33.70      2.50 o 
  -3  13   0       31.62       42.99      2.67 o 
  -2  13   0        1.47        7.34      2.74 o 
  -1  13   0       15.66       15.34      2.29 o 
   0  13   0        0.19        2.06      2.40 o 
   1  13   0       44.87       42.85      4.80 o 
   2  13   0      391.01      422.43      9.55 o 
   3  13   0       91.79       81.90      5.14 o 
   4  13   0       37.95       45.38      4.46 o 
   5  13   0        3.30        0.69      1.70 o 
   6  13   0        2.54        6.20      3.08 o 
  -5  14   0      376.74      383.89     14.74 o 
  -4  14   0        2.76        1.67      1.89 o 
  -3  14   0       24.57       21.59      4.11 o 
  -2  14   0      416.84      418.15     10.25 o 
  -1  14   0        2.43        2.03      1.81 o 
   0  14   0        2.96        0.34      1.70 o 
   1  14   0      150.03      151.89      5.66 o 
   2  14   0        2.30        1.03      2.40 o 
   3  14   0      102.86      108.66      5.31 o 
   4  14   0      368.37      366.08      9.69 o 
   5  14   0       20.14       17.11      2.91 o 
  -4  15   0      127.01       97.00      7.88 o 
  -3  15   0      435.57      420.57     16.45 o 
  -2  15   0       12.39        6.51      3.08 o 
  -1  15   0        1.06        0.00      2.40 o 
   0  15   0       51.91       44.98      3.51 o 
   1  15   0      102.45      106.60      6.86 o 
   3  15   0      281.65      316.37     13.02 o 
   4  15   0       33.41       38.70      3.75 o 
  -2  16   0       27.12       35.99      5.48 o 
  -1  16   0      173.19      177.89     10.28 o 
   0  16   0       43.36       40.45      5.48 o 
   1 -16   1      101.76       96.32      7.88 o 
  -4 -15   1        9.76       11.65      3.77 o 
  -3 -15   1       70.38       79.18      6.51 o 
   0 -15   1       21.58       18.17      3.77 o 
   1 -15   1      189.92      167.27      9.60 o 
   2 -15   1       14.90        8.57      3.43 o 
   4 -15   1      568.07      577.92     12.88 o 
  -5 -14   1      129.76      140.88     10.28 o 
  -4 -14   1       20.32       16.35      3.77 o 
  -3 -14   1        6.27        3.94      2.18 o 
  -2 -14   1      307.17      321.85     12.34 o 
  -1 -14   1        7.50        8.23      2.74 o 
   0 -14   1        0.16        3.08      2.74 o 
   1 -14   1       80.55       75.75      6.17 o 
   2 -14   1        8.57        9.60      3.43 o 
   3 -14   1       68.56       68.21      6.51 o 
   4 -14   1        0.10       -1.37      2.74 o 
   5 -14   1      513.90      538.28     14.09 o 
   6 -14   1      146.23      128.19      8.57 o 
  -6 -13   1      263.68      288.26     12.68 o 
  -5 -13   1        2.83        4.27      2.14 o 
  -4 -13   1      100.66       98.54      4.85 o 
  -3 -13   1      450.44      447.51     10.30 o 
  -2 -13   1      108.61      121.45      4.96 o 
  -1 -13   1       65.15       56.53      3.51 o 
   0 -13   1      175.75      158.04      5.56 o 
   1 -13   1       15.61       13.56      2.14 o 
   2 -13   1      140.83      130.57      9.25 o 
   3 -13   1       76.98       79.73      4.36 o 
   4 -13   1        0.28        2.40      2.74 o 
   5 -13   1       23.77       29.97      2.56 o 
   6 -13   1       26.91       26.88      3.02 o 
   7 -13   1      201.56      173.78     10.28 o 
  -7 -12   1       83.77       76.44      6.86 o 
  -6 -12   1       84.26       77.54      4.61 o 
  -5 -12   1      452.15      432.60     10.54 o 
  -4 -12   1       71.25       69.87      5.66 o 
  -3 -12   1      177.87      168.24      5.69 o 
  -2 -12   1        8.81       13.59      1.94 o 
  -1 -12   1       14.46       10.41      1.51 o 
   0 -12   1       34.79       29.61      3.52 o 
   1 -12   1        3.08        2.06      1.19 o 
   2 -12   1        4.04        3.17      1.24 o 
   3 -12   1      708.77      734.96     12.86 o 
   4 -12   1       19.48       23.95      2.78 o 
   5 -12   1      126.06      106.00      3.93 o 
   6 -12   1       19.99       36.22      2.70 o 
   7 -12   1       48.77       61.79      3.33 o 
  -7 -11   1        1.37        3.04      2.05 o 
  -6 -11   1      233.37      245.84      7.63 o 
  -5 -11   1        2.48        1.11      1.56 o 
  -4 -11   1        1.59        2.77      1.89 o 
  -3 -11   1      108.93      116.75      6.68 o 
  -2 -11   1      135.28      154.00      7.88 o 
  -1 -11   1      106.04       93.93      2.69 o 
   0 -11   1      364.35      369.50     11.65 o 
   1 -11   1       12.32       16.29      1.64 o 
   2 -11   1      204.23      189.03      4.72 o 
   3 -11   1        2.82        0.94      1.11 o 
   4 -11   1        1.40        5.26      1.39 o 
   5 -11   1       18.92       22.12      2.74 o 
   6 -11   1      675.93      679.72     11.07 o 
   7 -11   1       27.73       35.23      4.34 o 
   8 -11   1       15.43       10.17      1.91 o 
  -8 -10   1       12.97       13.51      2.67 o 
  -7 -10   1       79.46       83.70      4.61 o 
  -6 -10   1      263.51      264.14      7.76 o 
  -5 -10   1        0.62       -1.32      1.32 o 
  -4 -10   1      812.55      716.53     18.85 o 
  -3 -10   1      761.08      739.02     13.21 o 
  -2 -10   1        3.57        1.56      0.91 o 
  -1 -10   1      944.86      937.15     10.88 o 
   0 -10   1        0.03        0.60      0.80 o 
   1 -10   1       67.40       54.06      2.36 o 
   2 -10   1       21.29       26.40      2.58 o 
   3 -10   1      374.02      380.01      6.88 o 
   4 -10   1       13.60       18.99      1.91 o 
   5 -10   1      117.19      144.30      5.17 o 
   6 -10   1        5.36        7.42      1.37 o 
   7 -10   1       44.47       37.96      2.63 o 
   8 -10   1        1.68        2.27      1.57 o 
   9 -10   1       61.19       57.11      4.36 o 
  -8  -9   1       16.33        8.05      2.18 o 
  -7  -9   1        6.83        4.73      2.06 o 
  -6  -9   1       39.60       33.04      3.77 o 
  -5  -9   1      316.55      292.48      7.63 o 
  -4  -9   1        6.81        8.20      1.70 o 
  -3  -9   1       29.27       21.19      1.94 o 
  -2  -9   1     1218.21     1212.54     13.06 o 
  -1  -9   1      249.68      290.25      4.62 o 
   0  -9   1      375.88      369.16      5.69 o 
   1  -9   1      907.78      967.04     10.72 o 
   2  -9   1      501.99      507.86      7.93 o 
   3  -9   1        3.65       15.55      1.75 o 
   4  -9   1        5.80        8.15      1.39 o 
   5  -9   1      665.00      595.50     12.00 o 
   6  -9   1      441.45      393.54      6.34 o 
   7  -9   1      133.41      131.15      3.57 o 
   8  -9   1       20.89       26.54      2.05 o 
   9  -9   1      132.63      146.81      6.39 o 
  -9  -8   1        0.49        3.43      1.94 o 
  -8  -8   1      103.01      125.54      6.34 o 
  -7  -8   1      323.54      278.76     12.68 o 
  -6  -8   1       73.79       72.02      5.14 o 
  -5  -8   1      203.48      184.01      4.46 o 
  -4  -8   1       32.94       30.05      2.29 o 
  -3  -8   1      949.47      937.30     12.25 o 
  -2  -8   1      194.79      200.26      3.53 o 
  -1  -8   1        2.69        3.68      0.80 o 
   0  -8   1      224.50      240.07      3.88 o 
   1  -8   1     2508.94     2486.47     23.88 o 
   2  -8   1     1958.58     2120.82     20.73 o 
   3  -8   1      778.92      752.49     13.77 o 
   4  -8   1      109.93       97.46      3.07 o 
   5  -8   1     1518.73     1498.63     22.86 o 
   6  -8   1     1716.97     1708.77     17.91 o 
   7  -8   1       62.63       64.80      2.54 o 
   8  -8   1        0.18       -0.67      1.10 o 
   9  -8   1       52.28       49.42      3.03 o 
  -9  -7   1      239.89      247.99     13.71 o 
  -8  -7   1        0.31        1.78      3.08 o 
  -7  -7   1       67.06       64.57      5.48 o 
  -6  -7   1      757.14      731.89     15.73 o 
  -5  -7   1        0.16        2.37      1.30 o 
  -4  -7   1       56.39       58.08      2.30 o 
  -3  -7   1        4.55        4.06      0.76 o 
  -2  -7   1      939.05      980.22     10.53 o 
  -1  -7   1        1.97        3.64      0.72 o 
   0  -7   1      184.00      173.96      3.08 o 
   1  -7   1     2963.24     3020.06     28.30 o 
   2  -7   1      713.72      876.39      9.50 o 
   3  -7   1       22.70       27.94      1.98 o 
   4  -7   1     1449.13     1515.06     18.44 o 
   5  -7   1     1363.81     1395.53     14.71 o 
   6  -7   1      156.43      172.49      3.70 o 
   7  -7   1       65.83       73.18      2.60 o 
   8  -7   1      329.62      326.01      6.96 o 
   9  -7   1       35.60       35.44      3.68 o 
  10  -7   1       95.60      100.77      5.45 o 
 -10  -6   1        0.05        0.69      2.40 o 
  -9  -6   1        3.55        7.06      1.94 o 
  -8  -6   1       21.57       25.57      5.48 o 
  -7  -6   1      619.94      612.69     11.19 o 
  -6  -6   1       39.62       44.69      3.91 o 
  -5  -6   1        6.48        6.83      1.24 o 
  -4  -6   1      286.16      302.73      5.32 o 
  -3  -6   1      546.33      559.58      6.62 o 
  -2  -6   1      252.17      295.61      4.06 o 
  -1  -6   1      200.18      256.77      3.73 o 
   0  -6   1      527.83      659.02      7.36 o 
   1  -6   1     3332.86     3778.45     37.55 o 
   2  -6   1      742.61      567.80     11.48 o 
   3  -6   1       85.81      107.94      2.82 o 
   4  -6   1       43.03       43.41      2.02 o 
   5  -6   1      181.17      158.77      3.38 o 
   6  -6   1      151.84      140.85      3.57 o 
   7  -6   1     1001.66      960.36     11.29 o 
   8  -6   1        1.64        5.01      1.44 o 
   9  -6   1      272.27      281.11     12.17 o 
  10  -6   1      348.16      374.16     24.51 o 
 -10  -5   1        3.30        5.14      1.94 o 
  -9  -5   1      288.82      274.87      9.94 o 
  -8  -5   1      173.48      172.92      4.74 o 
  -7  -5   1        3.24        2.55      2.30 o 
  -6  -5   1        8.96        8.16      1.24 o 
  -5  -5   1      430.54      405.51      6.72 o 
  -4  -5   1        5.11        4.74      0.91 o 
  -3  -5   1      224.21      253.34      3.59 o 
  -2  -5   1     3504.26     3822.81     34.96 o 
  -1  -5   1     3022.64     3383.95     30.98 o 
   0  -5   1     5559.90     5681.65     51.07 o 
   1  -5   1       39.86       48.69      1.31 o 
   2  -5   1      735.45      892.72      9.17 o 
   3  -5   1       55.87       40.48      1.76 o 
   4  -5   1       72.86       87.67      3.77 o 
   5  -5   1       52.21       74.37      2.16 o 
   6  -5   1      297.34      259.64      4.38 o 
   7  -5   1      858.82      848.78     13.52 o 
   8  -5   1       83.46       96.61      3.55 o 
   9  -5   1      132.63      145.07      5.80 o 
  10  -5   1       14.12       21.04      3.26 o 
 -10  -4   1      137.01      143.06      5.93 o 
  -9  -4   1        4.19        2.68      1.36 o 
  -8  -4   1        0.03       -1.04      1.04 o 
  -7  -4   1      406.17      458.96      7.84 o 
  -6  -4   1      193.74      169.89      4.08 o 
  -5  -4   1        7.59        4.33      1.37 o 
  -4  -4   1      197.45      187.86      6.15 o 
  -3  -4   1        0.78        4.18      1.55 o 
  -2  -4   1      473.74      597.87      6.42 o 
  -1  -4   1       24.77       32.79      1.83 o 
   0  -4   1     7405.85     7325.51     65.16 o 
   1  -4   1     3283.14     3097.74     59.07 o 
   2  -4   1     2892.33     2937.06     26.93 o 
   3  -4   1      625.09      690.82      7.33 o 
   4  -4   1       69.61      100.16      2.89 o 
   5  -4   1      226.96      255.12      3.99 o 
   6  -4   1       66.03       59.19      2.05 o 
   7  -4   1       37.35       49.34      2.44 o 
   8  -4   1       39.41       40.23      2.36 o 
   9  -4   1       75.59       70.13      4.24 o 
  10  -4   1      123.38      137.26      5.90 o 
  11  -4   1        1.29        6.68      2.67 o 
 -10  -3   1       88.05       93.01      4.96 o 
  -9  -3   1        0.99        1.05      1.21 o 
  -8  -3   1       64.36       56.43      2.67 o 
  -7  -3   1      177.01      167.84      4.27 o 
  -6  -3   1      409.26      399.23      7.41 o 
  -5  -3   1       95.74      115.17      7.71 o 
  -4  -3   1      457.31      547.26      7.58 o 
  -3  -3   1     3269.38     3659.31     38.72 o 
  -2  -3   1     2674.62     2547.72     26.81 o 
  -1  -3   1     1265.38     1402.86     13.56 o 
   0  -3   1     1797.56     2028.83     18.68 o 
   1  -3   1    33652.30    32635.90   1205.96 o 
   2  -3   1     5084.89     4737.95     42.54 o 
   3  -3   1      854.53      762.54      6.92 o 
   4  -3   1      451.07      544.98      5.41 o 
   5  -3   1     3190.99     3316.54     26.94 o 
   6  -3   1      678.26      740.90     21.29 o 
   7  -3   1       31.66       38.21      3.03 o 
   8  -3   1       85.99       73.32      3.99 o 
   9  -3   1       28.60       32.55      3.94 o 
  10  -3   1       67.39       62.69      4.63 o 
  11  -3   1       33.17       43.70      3.99 o 
 -11  -2   1       34.25       43.87      5.83 o 
 -10  -2   1        4.61       10.07      2.91 o 
  -9  -2   1       13.83       13.80      2.42 o 
  -8  -2   1       50.98       45.13      2.69 o 
  -7  -2   1        0.90        1.82      1.11 o 
  -6  -2   1      823.64      783.42     12.15 o 
  -5  -2   1       24.56       20.89      3.08 o 
  -4  -2   1      199.75      159.05      3.23 o 
  -3  -2   1      244.42      234.05      5.59 o 
  -2  -2   1       97.44      107.40      2.10 o 
  -1  -2   1     2861.67     2879.07     26.01 o 
   0  -2   1     2258.30     2396.97     21.68 o 
   1  -2   1      151.63      135.61      1.89 o 
   2  -2   1     6607.61     6623.86     51.56 o 
   3  -2   1      712.75      855.59      7.50 o 
   4  -2   1       99.40       95.85      1.98 o 
   5  -2   1     2550.64     2552.74     24.15 o 
   6  -2   1     3450.77     3310.13     31.09 o 
   7  -2   1       32.85       37.05      1.96 o 
   8  -2   1        1.19        5.66      1.70 o 
   9  -2   1        4.55        2.40      1.70 o 
  10  -2   1        8.24        9.44      2.29 o 
  11  -2   1       58.09       59.52      7.54 o 
 -11  -1   1       55.51       74.72      6.86 o 
 -10  -1   1        4.00        7.96      2.29 o 
  -9  -1   1      333.76      314.10      8.60 o 
  -8  -1   1      336.26      316.95      6.31 o 
  -7  -1   1       63.89       65.45      4.84 o 
  -6  -1   1        5.65        8.36      1.21 o 
  -5  -1   1        7.08        3.99      0.89 o 
  -4  -1   1      184.28      246.08      5.66 o 
  -3  -1   1      922.35      756.89      9.16 o 
  -2  -1   1     3777.63     3586.93     37.20 o 
  -1  -1   1       32.80       46.48      1.04 o 
   0  -1   1      139.66      164.02      1.96 o 
   1  -1   1      389.82      417.55      3.97 o 
   2  -1   1    15725.83    14911.62    116.50 o 
   3  -1   1     9144.36     9529.98     84.48 o 
   4  -1   1      433.68      436.12      7.72 o 
   5  -1   1       51.71       47.20      1.78 o 
   6  -1   1      594.09      621.03      7.39 o 
   7  -1   1       47.04       48.97      2.77 o 
   8  -1   1      298.88      292.59     10.45 o 
   9  -1   1        5.31        5.31      1.94 o 
  10  -1   1        9.19       11.28      4.80 o 
  11  -1   1      224.68      227.37     14.91 o 
 -11   0   1       15.72       20.57      4.46 o 
 -10   0   1      436.20      450.05     16.11 o 
  -9   0   1      248.32      277.53      8.00 o 
  -8   0   1        8.05        7.20      1.94 o 
  -7   0   1      763.53      722.97     10.38 o 
  -6   0   1     1688.04     1669.21     19.56 o 
  -5   0   1        0.28        2.02      0.93 o 
  -4   0   1      548.39      541.75      7.32 o 
  -3   0   1       40.27       37.40      1.34 o 
  -2   0   1     5963.81     5758.15     51.28 o 
  -1   0   1     9762.68     9272.44    117.55 o 
   1   0   1     6517.01     6232.16     65.70 o 
   2   0   1     3079.18     3296.57     29.60 o 
   3   0   1      162.35      119.91      1.97 o 
   4   0   1     3246.97     3582.99     32.69 o 
   5   0   1        1.56        5.83      0.72 o 
   6   0   1      198.33      190.94      3.28 o 
   7   0   1      311.99      334.41      5.97 o 
   8   0   1      105.96       97.91      3.27 o 
   9   0   1      406.78      371.92      9.09 o 
  10   0   1      415.56      386.81     22.11 o 
  11   0   1        0.44        1.71      2.91 o 
 -11   1   1       29.20       31.34      3.75 o 
 -10   1   1        0.34        7.59      2.29 o 
  -9   1   1       72.42       91.55      8.05 o 
  -8   1   1      228.17      221.06      7.54 o 
  -7   1   1      196.63      201.33     10.63 o 
  -6   1   1      315.02      301.83      4.45 o 
  -5   1   1      460.13      463.98      5.66 o 
  -4   1   1       49.63       41.70      1.12 o 
  -3   1   1     4446.36     4196.01     37.83 o 
  -2   1   1     5819.04     5746.18     51.20 o 
  -1   1   1     4188.24     4197.88     53.32 o 
   0   1   1       76.45       72.92      2.74 o 
   1   1   1     4862.84     4919.61     79.65 o 
   2   1   1     1690.85     1844.54     16.92 o 
   3   1   1     1098.01     1022.38      9.98 o 
   4   1   1     1209.21     1288.84     12.63 o 
   5   1   1      450.00      457.49      5.60 o 
   6   1   1        7.84        9.31      1.40 o 
   7   1   1      856.03      812.65     11.13 o 
   8   1   1      206.49      170.22      4.34 o 
   9   1   1       13.28       20.03      2.42 o 
  10   1   1       47.97       45.37      3.51 o 
  11   1   1      277.52      295.11      9.09 o 
 -11   2   1      347.93      337.18     15.60 o 
 -10   2   1        0.05        1.71      1.94 o 
  -9   2   1       27.45       26.05      2.91 o 
  -8   2   1       62.58       59.73      4.80 o 
  -7   2   1      252.35      242.34      6.54 o 
  -6   2   1       85.93       87.45      2.21 o 
  -5   2   1      891.59      862.79      8.87 o 
  -4   2   1     2688.06     2752.34     25.56 o 
  -3   2   1      355.58      273.47      3.60 o 
  -2   2   1     4823.53     4410.23     48.53 o 
  -1   2   1     1346.13     1272.56     28.06 o 
   0   2   1     2760.84     2856.50     25.71 o 
   1   2   1      111.25       90.15      1.94 o 
   2   2   1      406.99      451.50      4.75 o 
   3   2   1      336.16      360.16      5.10 o 
   4   2   1     2458.18     2868.54     26.48 o 
   5   2   1     1924.11     1946.74     18.80 o 
   6   2   1      912.07      922.38     11.94 o 
   7   2   1        1.76        3.69      1.04 o 
   8   2   1       49.30       30.01      2.46 o 
   9   2   1        0.38        1.26      1.19 o 
  10   2   1       76.36       81.82      4.61 o 
  11   2   1       23.44       45.59      5.48 o 
 -10   3   1        0.08        2.40      2.14 o 
  -9   3   1        7.14       11.32      2.18 o 
  -8   3   1       47.31       39.80      3.15 o 
  -7   3   1       89.21       97.35      4.12 o 
  -6   3   1        0.16        1.10      0.76 o 
  -5   3   1       79.50       72.43      1.59 o 
  -4   3   1     1057.09     1068.00     10.91 o 
  -3   3   1     6729.48     7288.44     65.34 o 
  -2   3   1       33.47       49.45      3.25 o 
  -1   3   1     8861.71     8108.69    194.22 o 
   0   3   1     1296.13     1279.28     11.95 o 
   1   3   1    26807.40    25918.04    520.73 o 
   2   3   1      739.36      895.38      8.78 o 
   3   3   1     1067.17     1087.92     13.80 o 
   4   3   1     3359.85     3598.83     32.99 o 
   5   3   1     1001.93     1083.57     11.21 o 
   6   3   1      540.10      586.73      8.44 o 
   7   3   1        0.61        5.37      1.19 o 
   8   3   1       49.34       47.32      2.36 o 
   9   3   1       27.94       19.17      2.10 o 
  10   3   1       10.08       20.22      4.11 o 
  11   3   1        2.11        5.14      3.43 o 
 -10   4   1       55.37       56.52      4.24 o 
  -9   4   1      132.88      131.28      5.69 o 
  -8   4   1        0.97        2.45      1.89 o 
  -7   4   1       11.87       16.51      1.41 o 
  -6   4   1      645.33      621.91      7.65 o 
  -5   4   1       53.67       75.78      2.63 o 
  -4   4   1      128.22       94.11      4.09 o 
  -3   4   1      896.57      692.87     17.16 o 
  -2   4   1     4429.85     4426.43     46.56 o 
  -1   4   1     1055.58     1199.40     24.72 o 
   0   4   1      217.92      174.59      2.38 o 
   1   4   1     1806.26     1812.10     16.88 o 
   2   4   1      994.44      988.33      9.76 o 
   3   4   1     7353.01     8036.98     83.38 o 
   4   4   1        2.26        4.69      0.63 o 
   5   4   1       28.37       30.20      1.34 o 
   6   4   1       36.56       28.06      1.95 o 
   7   4   1      868.90      836.40     11.73 o 
   8   4   1       11.14        9.21      1.51 o 
   9   4   1       24.72       28.09      2.78 o 
  10   4   1       27.74       37.84      3.27 o 
 -10   5   1       19.54       18.24      3.02 o 
  -9   5   1       56.11       65.92      4.11 o 
  -8   5   1       65.34       69.40      4.46 o 
  -7   5   1     2031.58     1983.76     44.63 o 
  -6   5   1        5.02        8.12      1.13 o 
  -5   5   1        0.03       16.64      1.56 o 
  -4   5   1      102.24       97.58      3.01 o 
  -3   5   1      409.12      483.79      7.05 o 
  -2   5   1       12.62       22.08      1.24 o 
  -1   5   1     1561.67     1772.64     16.77 o 
   0   5   1     1321.85     1539.85     14.72 o 
   1   5   1      119.07      124.94      2.08 o 
   2   5   1     1832.27     1775.83     16.88 o 
   3   5   1       65.64       61.59      1.59 o 
   4   5   1      117.38      140.31      2.50 o 
   5   5   1      445.06      443.21     10.59 o 
   6   5   1      767.25      735.08     10.28 o 
   7   5   1        6.99        5.88      1.31 o 
   8   5   1      492.59      464.97     10.17 o 
   9   5   1        0.09        1.89      1.70 o 
  10   5   1      139.07      124.02      5.56 o 
 -10   6   1      200.90      205.58      7.74 o 
  -9   6   1       89.14       83.27      4.72 o 
  -8   6   1       55.50       60.78      3.86 o 
  -7   6   1      956.20      940.30     17.76 o 
  -6   6   1        3.25        5.22      1.56 o 
  -5   6   1      263.51      282.58      5.60 o 
  -4   6   1      460.50      503.01      7.70 o 
  -3   6   1      518.74      533.91     10.04 o 
  -2   6   1     3522.15     3470.05     31.98 o 
  -1   6   1      803.03      882.54      9.16 o 
   0   6   1      402.23      417.77      5.02 o 
   1   6   1     1113.68     1122.31     11.30 o 
   2   6   1     1459.07     1421.13     18.75 o 
   3   6   1      279.64      292.60      4.00 o 
   4   6   1        0.96        3.98      0.72 o 
   5   6   1      819.83      777.52     10.46 o 
   6   6   1      575.08      600.58      9.01 o 
   7   6   1     1062.56      912.31     22.97 o 
   8   6   1      113.11      117.79      6.00 o 
   9   6   1       25.39       26.24      3.08 o 
  10   6   1       56.64       62.17      4.24 o 
 -10   7   1       43.24       56.21      6.17 o 
  -9   7   1      207.18      221.68     11.31 o 
  -8   7   1      299.12      286.53      7.52 o 
  -7   7   1       47.00       54.23      2.92 o 
  -6   7   1       81.30       63.74      2.90 o 
  -5   7   1      758.59      728.70     18.34 o 
  -4   7   1       95.74      120.31      3.41 o 
  -3   7   1       20.31       20.50      1.51 o 
  -2   7   1      292.62      334.10      5.59 o 
  -1   7   1     1574.66     1590.62     15.60 o 
   0   7   1      754.18      689.31      7.65 o 
   1   7   1      247.23      258.62      3.71 o 
   2   7   1      253.60      284.78      4.03 o 
   3   7   1      210.46      227.27      3.55 o 
   4   7   1       61.08       63.52      1.83 o 
   5   7   1       65.86       75.41      3.39 o 
   6   7   1      136.98      126.47      7.20 o 
   7   7   1        9.61        8.11      1.89 o 
   8   7   1      366.61      345.69      8.97 o 
   9   7   1      334.87      328.84      9.20 o 
  10   7   1        1.67        0.00      2.57 o 
 -10   8   1       45.88       44.22      5.48 o 
  -9   8   1        1.05        0.39      2.40 o 
  -8   8   1        0.19        1.84      1.13 o 
  -7   8   1       17.27       23.29      1.77 o 
  -6   8   1     1020.76      948.65     13.70 o 
  -5   8   1      151.60      155.31      4.21 o 
  -4   8   1      163.95      175.66      4.27 o 
  -3   8   1      453.83      470.95      7.50 o 
  -2   8   1        5.46        7.73      1.04 o 
  -1   8   1        3.10        4.32      0.68 o 
   0   8   1      496.27      550.78      7.61 o 
   1   8   1      741.26      759.52      8.63 o 
   2   8   1     1161.16     1245.48     14.63 o 
   3   8   1      444.41      437.95      5.74 o 
   4   8   1      419.75      427.77      8.84 o 
   5   8   1        0.62        0.27      1.07 o 
   6   8   1        6.27       10.28      1.81 o 
   7   8   1      184.44      191.06     14.22 o 
   8   8   1      263.40      253.41      7.63 o 
   9   8   1       22.28       31.00      5.14 o 
  -9   9   1       50.15       49.34      8.57 o 
  -8   9   1        0.03        2.06      1.20 o 
  -7   9   1      294.11      307.22      5.70 o 
  -6   9   1       34.66       28.87      2.24 o 
  -5   9   1      294.15      284.80      6.11 o 
  -4   9   1      230.31      230.67      5.19 o 
  -3   9   1      477.67      500.41     14.86 o 
  -2   9   1      450.85      490.40     11.17 o 
  -1   9   1      665.74      659.05     14.64 o 
   0   9   1      340.74      378.51      8.75 o 
   1   9   1       14.94       21.79      3.52 o 
   2   9   1     3693.26     3704.92     40.43 o 
   3   9   1      114.52       97.92      3.03 o 
   4   9   1       77.76       68.35      4.63 o 
   5   9   1        3.94        2.40      1.45 o 
   6   9   1       61.79       78.04      3.99 o 
   7   9   1       13.00       18.64      2.54 o 
   8   9   1        8.91       20.60      2.78 o 
   9   9   1       21.83       19.66      5.31 o 
  -9  10   1       43.67       53.81      5.83 o 
  -8  10   1      236.83      246.41      5.99 o 
  -7  10   1       28.47       25.58      2.00 o 
  -6  10   1       33.69       37.67      2.74 o 
  -5  10   1       92.51       98.94      3.67 o 
  -4  10   1      124.50      121.60      3.82 o 
  -3  10   1      594.66      575.30     10.47 o 
  -2  10   1      126.34      122.47      3.60 o 
  -1  10   1        4.72        7.26      1.36 o 
   0  10   1      772.46      751.05      9.10 o 
   1  10   1      309.50      309.75      4.85 o 
   2  10   1      145.38      146.96      3.81 o 
   3  10   1      351.46      350.26      7.02 o 
   4  10   1      369.78      345.17      8.23 o 
   5  10   1      150.61      140.19      5.09 o 
   6  10   1       15.69       12.68      2.29 o 
   7  10   1        3.64        7.54      2.14 o 
   8  10   1      213.21      216.73      7.51 o 
  -8  11   1      173.22      210.67      5.72 o 
  -7  11   1      124.13      140.66      4.76 o 
  -6  11   1      213.23      202.94      5.66 o 
  -5  11   1        0.05       -1.21      1.21 o 
  -4  11   1      398.60      370.41      7.36 o 
  -3  11   1       35.29       27.60      2.09 o 
  -2  11   1     1067.82     1054.11     24.83 o 
  -1  11   1     1402.61     1432.53     21.76 o 
   0  11   1        2.99       11.62      2.05 o 
   1  11   1      386.09      368.51      6.71 o 
   2  11   1        0.29        0.93      1.04 o 
   3  11   1       26.14       28.14      2.42 o 
   4  11   1        5.65        5.48      1.70 o 
   5  11   1      226.52      248.49      7.27 o 
   6  11   1       38.29       40.33      3.39 o 
   7  11   1        2.99        2.23      1.94 o 
   8  11   1      161.92      171.19      6.90 o 
  -7  12   1       19.79       27.10      2.19 o 
  -6  12   1       87.44       77.08      3.73 o 
  -5  12   1       23.81       22.20      2.30 o 
  -4  12   1      262.73      241.56      5.91 o 
  -3  12   1        1.71        2.01      1.52 o 
  -2  12   1      247.91      248.04      5.59 o 
  -1  12   1      489.78      494.73     10.49 o 
   0  12   1      141.38      118.41      8.40 o 
   1  12   1      124.55      120.92      4.72 o 
   2  12   1        5.78        5.48      1.39 o 
   3  12   1        1.35        3.27      1.56 o 
   4  12   1      311.60      307.90     15.94 o 
   5  12   1       22.68       20.62      2.54 o 
   6  12   1        0.01       -1.70      1.70 o 
   7  12   1      231.52      235.82     11.31 o 
  -7  13   1        7.12        3.77      3.08 o 
  -6  13   1       11.53        6.62      2.29 o 
  -5  13   1        3.93        3.73      1.71 o 
  -4  13   1       82.87       75.34      3.43 o 
  -3  13   1       28.93       35.70      3.12 o 
  -2  13   1       60.38       58.46      3.61 o 
  -1  13   1      112.29      118.53      6.00 o 
   0  13   1      293.03      289.05     14.57 o 
   1  13   1      192.93      181.32      8.91 o 
   2  13   1      347.32      336.38      6.91 o 
   3  13   1      258.17      241.69      7.15 o 
   4  13   1       92.62      109.05      4.96 o 
   5  13   1        4.73        3.26      1.94 o 
   6  13   1       79.70       87.52      4.96 o 
  -6  14   1       80.98       86.72      7.20 o 
  -5  14   1        0.15        3.01      2.29 o 
  -4  14   1       20.58       16.91      2.91 o 
  -3  14   1      823.65      819.89     16.05 o 
  -2  14   1      135.47      149.83      5.90 o 
  -1  14   1      352.80      348.55      9.03 o 
   0  14   1      115.07      117.41      5.07 o 
   1  14   1      173.35      196.95      6.68 o 
   2  14   1       32.15       32.91      4.46 o 
   3  14   1        1.16        3.26      1.94 o 
   4  14   1       90.08       92.08      4.85 o 
   5  14   1      179.99      190.34      7.03 o 
  -4  15   1      499.18      506.26     18.51 o 
  -3  15   1      406.21      396.03     10.44 o 
  -2  15   1       20.91       23.02      2.91 o 
  -1  15   1       90.92       89.83      4.97 o 
   0  15   1        7.11        9.43      2.42 o 
   1  15   1        5.31        2.01      3.26 o 
   3  15   1      104.92      105.23      7.54 o 
   4  15   1        1.03        1.79      2.05 o 
  -2  16   1       79.19       74.38      7.20 o 
  -1  16   1       52.75       44.98      3.99 o 
   0  16   1       35.68       32.86      3.61 o 
   1  16   1      133.51      152.19      8.57 o 
   2  16   1       23.07       23.31      4.46 o 
   3  16   1      153.27      155.96      9.25 o 
   2 -16   2       77.26       97.69      6.86 o 
   2 -15   2       46.69       37.91      3.51 o 
   3 -15   2        1.37        4.90      2.40 o 
  -4 -14   2       19.72       25.74      3.02 o 
  -3 -14   2       33.78       30.16      4.46 o 
   0 -14   2        1.98        5.14      2.74 o 
   3 -14   2        0.06       -0.28      1.51 o 
   4 -14   2        7.33       10.14      2.78 o 
   5 -14   2       97.88      114.56      6.24 o 
   6 -14   2       37.15       55.53      6.17 o 
  -5 -13   2       69.84       65.84      4.36 o 
  -4 -13   2       63.94       56.86      6.17 o 
  -3 -13   2      127.11      124.14      5.21 o 
  -2 -13   2      747.37      752.21     14.29 o 
  -1 -13   2       79.41       75.06      5.83 o 
   0 -13   2        3.97        5.14      2.74 o 
   1 -13   2        0.05        0.51      1.70 o 
   2 -13   2       12.05        9.94      3.08 o 
   3 -13   2        8.13       14.74      3.43 o 
   4 -13   2      137.76      133.26      4.52 o 
   5 -13   2       77.97       77.76      3.81 o 
   6 -13   2       94.33      115.41      8.05 o 
   7 -13   2       55.37       59.30      6.17 o 
  -6 -12   2      174.39      214.02     13.20 o 
  -5 -12   2        3.35        8.35      2.29 o 
  -4 -12   2      435.96      451.19     10.54 o 
  -3 -12   2       26.78       21.94      3.77 o 
  -2 -12   2        2.05        2.06      2.06 o 
  -1 -12   2      252.83      264.95      9.94 o 
   0 -12   2       16.08       26.15      3.13 o 
   1 -12   2        3.23        1.89      1.54 o 
   2 -12   2      235.48      237.48      8.91 o 
   3 -12   2      170.86      168.30      8.57 o 
   4 -12   2      135.73      144.11      4.46 o 
   5 -12   2      164.43      176.79      5.12 o 
   6 -12   2      226.24      218.21      5.83 o 
   7 -12   2       18.00       22.19      2.37 o 
  -7 -11   2      132.34      149.57      6.68 o 
  -6 -11   2       59.73       70.06      4.24 o 
  -5 -11   2      491.98      496.61     11.27 o 
  -4 -11   2       53.94       55.48      3.51 o 
  -3 -11   2       30.66       18.51      3.08 o 
  -2 -11   2      159.74      127.98      4.72 o 
  -1 -11   2       22.31       15.41      1.64 o 
   0 -11   2        0.16        1.80      1.11 o 
   1 -11   2      572.37      552.46      8.95 o 
   2 -11   2     1129.29     1126.32     15.13 o 
   3 -11   2       73.74       75.92      4.63 o 
   4 -11   2      432.17      409.84      9.17 o 
   5 -11   2       26.18       27.41      2.43 o 
   6 -11   2      205.57      226.69      5.77 o 
   7 -11   2      416.32      455.13     13.26 o 
   8 -11   2        1.34        1.39      1.51 o 
  -8 -10   2       77.05       67.52      6.51 o 
  -7 -10   2      190.46      198.28      7.02 o 
  -6 -10   2      248.66      221.73      7.15 o 
  -5 -10   2      172.69      175.15      7.20 o 
  -4 -10   2      253.39      232.39      9.25 o 
  -3 -10   2       12.99       11.94      3.06 o 
  -2 -10   2       36.41       34.80      2.71 o 
  -1 -10   2        5.51        8.92      1.10 o 
   0 -10   2       38.16       39.15      1.75 o 
   1 -10   2      719.10      718.46      8.79 o 
   2 -10   2       47.86       52.38      2.68 o 
   3 -10   2      216.08      189.67      4.64 o 
   4 -10   2        0.97        4.50      1.13 o 
   5 -10   2        6.29        8.95      1.51 o 
   6 -10   2       22.90       26.63      2.18 o 
   7 -10   2       17.64       25.67      3.16 o 
   8 -10   2       74.01       70.95      3.61 o 
   9 -10   2       87.89       94.58      5.32 o 
  -8  -9   2        3.34       -0.86      1.89 o 
  -7  -9   2       32.06       34.15      3.60 o 
  -6  -9   2      529.78      523.17     11.51 o 
  -5  -9   2       55.04       49.00      3.43 o 
  -4  -9   2      306.56      244.90      5.26 o 
  -3  -9   2        1.23        5.43      1.24 o 
  -2  -9   2      526.48      510.09      6.76 o 
  -1  -9   2        4.66        8.65      1.06 o 
   0  -9   2      128.96      127.84      2.91 o 
   1  -9   2       41.75       46.61      3.07 o 
   2  -9   2        2.23       10.39      1.31 o 
   3  -9   2      349.16      346.91      6.34 o 
   4  -9   2      632.88      598.51     11.38 o 
   5  -9   2      526.99      483.91      6.94 o 
   6  -9   2       36.68       40.61      2.50 o 
   7  -9   2        2.86        6.86      1.56 o 
   8  -9   2      250.12      253.31      7.99 o 
   9  -9   2       28.44       19.76      4.11 o 
  -9  -8   2       16.59       13.71      3.77 o 
  -8  -8   2      100.13      109.20      5.21 o 
  -7  -8   2      230.18      227.02     17.99 o 
  -6  -8   2        3.01        4.63      1.70 o 
  -5  -8   2       79.49       73.40      3.51 o 
  -4  -8   2       43.65       37.28      2.61 o 
  -3  -8   2       17.53       16.18      1.96 o 
  -2  -8   2       29.80       30.28      1.45 o 
  -1  -8   2      687.76      716.66      8.48 o 
   0  -8   2       17.00       14.92      1.19 o 
   1  -8   2        5.47       14.33      1.10 o 
   2  -8   2      477.29      508.16      6.41 o 
   3  -8   2     2181.53     2323.15     26.61 o 
   4  -8   2      312.62      304.57      5.57 o 
   5  -8   2       82.04       97.11      2.76 o 
   6  -8   2      128.76      129.02      3.31 o 
   7  -8   2       19.79       26.48      2.08 o 
   8  -8   2      169.61      161.31      6.18 o 
   9  -8   2       45.94       55.68      3.99 o 
  -9  -7   2        6.95        7.96      2.57 o 
  -8  -7   2      281.59      293.50      8.36 o 
  -7  -7   2        8.48        8.68      2.23 o 
  -6  -7   2       49.74       39.07      2.30 o 
  -5  -7   2      405.37      405.19      7.11 o 
  -4  -7   2       85.48       87.06      2.90 o 
  -3  -7   2     1138.08     1127.25     14.18 o 
  -2  -7   2     1439.02     1544.17     15.59 o 
  -1  -7   2      237.91      249.29      4.55 o 
   0  -7   2      289.73      249.72      3.89 o 
   1  -7   2     3885.58     4153.31     38.29 o 
   2  -7   2      187.07      206.08      3.31 o 
   3  -7   2      998.63     1088.12     11.50 o 
   4  -7   2      781.61      742.68      8.78 o 
   5  -7   2       89.77      104.70      3.56 o 
   6  -7   2        8.66       15.48      1.49 o 
   7  -7   2        6.06        8.53      1.24 o 
   8  -7   2       25.15       26.88      2.70 o 
   9  -7   2       17.97       28.04      3.12 o 
  10  -7   2       28.62       44.90      6.17 o 
 -10  -6   2       30.50       38.05      4.80 o 
  -9  -6   2       26.46       30.06      4.11 o 
  -8  -6   2        9.06        4.83      1.95 o 
  -7  -6   2      145.82      120.50      3.89 o 
  -6  -6   2      617.01      631.42      9.75 o 
  -5  -6   2      333.26      327.97      6.13 o 
  -4  -6   2      238.43      246.62      4.88 o 
  -3  -6   2      109.65      112.77      2.96 o 
  -2  -6   2      216.11      197.84      4.77 o 
  -1  -6   2     2100.97     1986.70     21.64 o 
   0  -6   2     1767.46     1870.57     18.08 o 
   1  -6   2     3050.22     3117.16     28.95 o 
   2  -6   2     4997.63     5235.83     47.49 o 
   3  -6   2      754.40      753.59      9.37 o 
   4  -6   2       19.12       25.07      1.83 o 
   5  -6   2        0.64        2.14      0.86 o 
   6  -6   2     1236.28     1209.66     15.01 o 
   7  -6   2      509.43      475.78      9.46 o 
   8  -6   2       12.26        9.42      1.69 o 
   9  -6   2      138.17      119.52      4.28 o 
  10  -6   2       32.57       32.22      5.14 o 
 -10  -5   2       87.01       92.89      6.86 o 
  -9  -5   2       44.64       54.44      3.10 o 
  -8  -5   2       87.83       87.91      3.55 o 
  -7  -5   2        8.56        9.03      1.56 o 
  -6  -5   2      157.96      152.61      5.07 o 
  -5  -5   2       41.51       46.16      2.56 o 
  -4  -5   2        9.41       11.20      2.23 o 
  -3  -5   2      373.58      331.20      5.41 o 
  -2  -5   2      492.29      421.02      5.69 o 
  -1  -5   2     1196.32     1323.79     15.11 o 
   0  -5   2       27.91       36.80      1.50 o 
   1  -5   2      641.70      721.48      7.74 o 
   2  -5   2     1737.85     1915.92     25.02 o 
   3  -5   2      220.74      223.07      2.89 o 
   4  -5   2     2646.02     2674.66     36.86 o 
   5  -5   2      123.87      116.22      4.01 o 
   6  -5   2       20.63       35.01      1.73 o 
   7  -5   2     1482.26     1435.87     18.32 o 
   8  -5   2      102.06       96.74      4.67 o 
   9  -5   2       14.34       24.13      3.35 o 
  10  -5   2        4.97        6.55      2.57 o 
  11  -5   2       78.67       76.09      7.54 o 
 -10  -4   2      176.29      224.17     10.97 o 
  -9  -4   2       57.91       65.64      4.32 o 
  -8  -4   2      151.08      134.97      4.21 o 
  -7  -4   2       85.96       77.12      3.03 o 
  -6  -4   2        4.91        4.24      1.56 o 
  -5  -4   2      260.10      266.83      5.08 o 
  -4  -4   2      205.82      165.55      4.69 o 
  -3  -4   2       48.28       55.42      1.91 o 
  -2  -4   2      472.42      477.81      5.41 o 
  -1  -4   2     3448.63     3525.57     32.09 o 
   0  -4   2      283.28      236.55      3.56 o 
   1  -4   2       90.51       91.02      1.96 o 
   2  -4   2       11.65        7.20      0.69 o 
   3  -4   2       83.79       68.13      1.38 o 
   4  -4   2      758.63      717.72      6.91 o 
   5  -4   2      556.02      621.46      6.38 o 
   6  -4   2      171.24      200.57      4.40 o 
   7  -4   2        1.23        5.91      1.31 o 
   8  -4   2       99.55      113.48      3.75 o 
   9  -4   2       70.67       65.95      3.99 o 
  10  -4   2        3.11        1.89      1.94 o 
  11  -4   2       15.79       25.24      3.27 o 
 -10  -3   2       69.78       88.14      5.14 o 
  -9  -3   2        5.61        7.74      1.56 o 
  -8  -3   2       54.77       59.75      2.82 o 
  -7  -3   2       12.72       12.17      1.74 o 
  -6  -3   2      664.31      636.14     11.75 o 
  -5  -3   2        9.16        6.70      1.04 o 
  -4  -3   2     2199.77     2174.60     24.34 o 
  -3  -3   2        0.71        5.67      0.79 o 
  -2  -3   2     1018.65     1122.61     11.00 o 
  -1  -3   2     2217.88     2055.91     16.51 o 
   0  -3   2      935.89     1093.00     11.82 o 
   1  -3   2     3209.30     3298.02     26.01 o 
   2  -3   2        3.63       21.59      0.93 o 
   3  -3   2       69.47       87.54      1.52 o 
   4  -3   2     2429.28     2376.09     19.53 o 
   5  -3   2        7.26       11.04      0.92 o 
   6  -3   2        2.21        0.81      0.84 o 
   7  -3   2      198.45      189.70      5.94 o 
   8  -3   2     1338.76     1302.31     16.93 o 
   9  -3   2        0.00        3.94      1.70 o 
  10  -3   2       20.83       21.94      2.91 o 
  11  -3   2      533.18      543.96     12.92 o 
 -10  -2   2        7.35        7.23      3.08 o 
  -9  -2   2       98.16       87.92      4.61 o 
  -8  -2   2       79.53       86.50      3.20 o 
  -7  -2   2      115.04      111.04      5.17 o 
  -6  -2   2      364.05      337.10      7.63 o 
  -5  -2   2        7.89        6.94      1.11 o 
  -4  -2   2     2256.78     2275.09     25.26 o 
  -3  -2   2      368.94      449.42      6.33 o 
  -2  -2   2     1943.80     1937.18     20.98 o 
  -1  -2   2     2226.00     2187.59     20.01 o 
   0  -2   2      199.64      180.22      1.94 o 
   1  -2   2     2175.01     2197.17     17.49 o 
   2  -2   2     1635.09     1578.16     15.02 o 
   3  -2   2     2910.63     3053.94     30.13 o 
   4  -2   2     6919.53     7160.91     64.08 o 
   5  -2   2      479.78      596.62      6.87 o 
   6  -2   2      678.74      728.10      8.32 o 
   7  -2   2      124.45      140.39      3.69 o 
   8  -2   2     1229.18     1166.61     23.72 o 
   9  -2   2       76.73       69.44      3.88 o 
  10  -2   2        9.53       12.08      2.74 o 
  11  -2   2       21.62       27.19      3.39 o 
 -10  -1   2        8.73        7.31      2.29 o 
  -9  -1   2       63.14       52.96      3.64 o 
  -8  -1   2      358.86      331.00      7.05 o 
  -7  -1   2      205.34      206.22      4.72 o 
  -6  -1   2     1771.29     1768.98     20.90 o 
  -5  -1   2     1105.00     1008.32     13.88 o 
  -4  -1   2     1253.03     1204.86     14.25 o 
  -3  -1   2     1599.08     1646.40     19.25 o 
  -2  -1   2     2005.17     2066.83     22.16 o 
  -1  -1   2      630.40      515.69      6.13 o 
   0  -1   2       76.72       70.73      1.48 o 
   1  -1   2     4504.71     4458.34     45.97 o 
   2  -1   2      350.32      404.04      4.80 o 
   3  -1   2       46.24       55.81      1.35 o 
   4  -1   2       94.62      104.88      2.05 o 
   5  -1   2        0.48       13.74      0.89 o 
   6  -1   2      340.97      345.45      4.82 o 
   7  -1   2        5.17        9.35      1.12 o 
   8  -1   2        6.96        6.25      1.71 o 
   9  -1   2       14.67        6.51      1.94 o 
  10  -1   2       59.74       56.16      6.51 o 
  11  -1   2      165.00      177.33      6.90 o 
 -10   0   2       47.99       57.36     10.11 o 
  -9   0   2      109.08      115.63      5.33 o 
  -8   0   2       40.98       31.53      2.78 o 
  -7   0   2      308.08      300.46      5.80 o 
  -6   0   2      758.95      750.87     10.32 o 
  -5   0   2       50.61       53.67      2.10 o 
  -4   0   2       85.48       91.08      1.45 o 
  -3   0   2     2455.47     2259.08     27.08 o 
  -2   0   2       27.92       29.65      0.86 o 
  -1   0   2     7062.96     6863.76     61.39 o 
   0   0   2    12861.48    12997.50    116.75 o 
   1   0   2      674.82      678.36      9.33 o 
   2   0   2    21728.92    20530.11    183.49 o 
   3   0   2      979.07      916.17      9.04 o 
   4   0   2     1568.93     1615.68     15.51 o 
   5   0   2      125.80      147.89      2.65 o 
   6   0   2      751.66      753.19      8.60 o 
   7   0   2       42.50       62.04      2.08 o 
   8   0   2        0.09        1.33      1.11 o 
   9   0   2      207.60      190.85      6.18 o 
  10   0   2      196.29      203.75      6.90 o 
  11   0   2       18.54       33.21      3.51 o 
 -10   1   2       69.88       87.84      6.17 o 
  -9   1   2      575.66      567.75     12.60 o 
  -8   1   2      211.89      180.94      6.18 o 
  -7   1   2      737.34      721.54     13.45 o 
  -6   1   2      494.89      498.63     10.00 o 
  -5   1   2      130.10      144.52      3.31 o 
  -4   1   2      242.34      275.43      4.75 o 
  -3   1   2      313.21      372.96      4.92 o 
  -2   1   2     4350.65     4647.94     45.66 o 
  -1   1   2      492.06      404.15      4.20 o 
   0   1   2        9.52       12.87      0.54 o 
   1   1   2       83.38       92.66      4.46 o 
   2   1   2     2675.13     2692.77     28.50 o 
   3   1   2     3369.67     3248.51     29.48 o 
   4   1   2     1326.21     1274.56     12.60 o 
   5   1   2      411.34      412.34      5.18 o 
   6   1   2      730.84      720.70      8.31 o 
   7   1   2      377.23      358.19      6.19 o 
   8   1   2      135.38      127.98      3.69 o 
   9   1   2      171.08      155.82      7.71 o 
  10   1   2       40.08       46.11      3.51 o 
  11   1   2        0.47        3.27      3.26 o 
 -10   2   2       97.09       90.82      5.21 o 
  -9   2   2       16.70       12.40      3.60 o 
  -8   2   2       30.78       31.21      2.91 o 
  -7   2   2      646.64      609.06     15.60 o 
  -6   2   2      145.50      120.25      4.24 o 
  -5   2   2       26.52       42.31      1.45 o 
  -4   2   2        1.51        9.75      0.99 o 
  -3   2   2      106.79      122.90      3.07 o 
  -2   2   2      188.88      190.58      3.81 o 
  -1   2   2      164.99      124.93      2.18 o 
   0   2   2     5601.02     5620.67     56.20 o 
   1   2   2     3037.45     3014.92     31.33 o 
   2   2   2     1712.97     1740.63     16.11 o 
   3   2   2        1.84       11.09      0.63 o 
   4   2   2     2345.07     2256.95     21.12 o 
   5   2   2       99.70       97.75      2.13 o 
   6   2   2      375.71      354.27      4.96 o 
   7   2   2      627.35      576.83      8.70 o 
   8   2   2       11.23       11.69      1.54 o 
   9   2   2      358.02      334.63      6.79 o 
  10   2   2      133.77      150.48      5.82 o 
  11   2   2      113.52      119.97      8.23 o 
 -10   3   2        1.73       -0.37      1.81 o 
  -9   3   2       44.34       47.95      3.75 o 
  -8   3   2       15.90       20.57      2.67 o 
  -7   3   2       48.43       50.00      3.15 o 
  -6   3   2      187.95      207.70      3.60 o 
  -5   3   2      550.76      577.63     11.29 o 
  -4   3   2     3166.89     3175.81     36.56 o 
  -3   3   2        1.02        7.24      1.29 o 
  -2   3   2       23.67       29.67      1.74 o 
  -1   3   2    14082.44    13429.14    120.34 o 
   0   3   2       47.00       54.67      4.32 o 
   1   3   2      433.08      514.24      7.63 o 
   2   3   2      505.86      474.48      7.29 o 
   3   3   2     4400.65     4646.59     41.82 o 
   4   3   2       39.89       58.51      1.51 o 
   5   3   2      289.72      265.16      4.01 o 
   6   3   2       43.21       42.59      1.56 o 
   7   3   2       12.73        9.83      1.31 o 
   8   3   2      747.56      656.55     10.02 o 
   9   3   2      233.35      200.89     10.83 o 
  10   3   2      100.56      100.08      4.72 o 
  11   3   2       89.23       98.37      7.54 o 
 -10   4   2       28.18       31.38      3.51 o 
  -9   4   2        5.44        4.42      2.05 o 
  -8   4   2       88.10       71.92      3.99 o 
  -7   4   2      410.98      408.75      9.44 o 
  -6   4   2      342.55      324.74      7.63 o 
  -5   4   2       69.59       67.86      3.88 o 
  -4   4   2       94.35      116.11      7.98 o 
  -3   4   2       93.12       88.55      3.04 o 
  -2   4   2      367.86      466.74      8.94 o 
  -1   4   2        8.16        2.49      0.45 o 
   0   4   2     8953.02     9291.28     82.34 o 
   1   4   2      468.47      474.09     11.23 o 
   2   4   2     3481.84     3876.22     35.09 o 
   3   4   2       56.73       52.57      1.45 o 
   4   4   2     1331.48     1370.26     13.53 o 
   5   4   2       35.73       28.36      1.28 o 
   6   4   2       11.89       12.84      1.31 o 
   7   4   2      259.19      260.93      5.27 o 
   8   4   2       52.40       54.61      3.27 o 
   9   4   2       22.92       29.94      2.91 o 
  10   4   2      184.78      197.94      6.77 o 
  11   4   2       43.10       50.39      5.83 o 
 -10   5   2        3.30        4.11      2.42 o 
  -9   5   2      132.15      136.54      5.80 o 
  -8   5   2      142.14      111.87      5.09 o 
  -7   5   2      390.49      381.79      5.87 o 
  -6   5   2       76.11       92.08      3.22 o 
  -5   5   2     2105.13     2108.34     26.99 o 
  -4   5   2     1063.52     1042.75     13.26 o 
  -3   5   2     1134.02     1098.77     13.52 o 
  -2   5   2      413.87      402.00      5.93 o 
  -1   5   2       25.58       41.88      1.19 o 
   0   5   2      226.78      249.79      3.65 o 
   1   5   2       11.36       14.32      0.91 o 
   2   5   2      247.50      245.88      3.24 o 
   3   5   2      792.78      848.50      8.84 o 
   4   5   2       20.94       36.93      1.48 o 
   5   5   2       73.31       92.07      2.15 o 
   6   5   2      906.13      853.36     11.39 o 
   7   5   2      116.38      100.70      6.68 o 
   8   5   2        7.05        5.88      1.65 o 
   9   5   2      197.07      202.44      7.54 o 
  10   5   2        2.09        3.86      2.06 o 
  11   5   2       33.14       49.70      5.48 o 
 -10   6   2       38.41       38.56      3.88 o 
  -9   6   2       27.36       31.76      6.51 o 
  -8   6   2      316.44      294.23      8.23 o 
  -7   6   2       52.41       45.35      2.15 o 
  -6   6   2     1370.11     1375.09     17.80 o 
  -5   6   2      298.34      288.88      5.73 o 
  -4   6   2      569.46      545.63      8.23 o 
  -3   6   2     2118.93     2067.22     28.04 o 
  -2   6   2      125.96       92.14      3.62 o 
  -1   6   2      633.79      627.37      7.16 o 
   0   6   2     2253.36     2174.75     29.56 o 
   1   6   2     1467.23     1634.09     15.79 o 
   2   6   2      271.80      263.35      3.59 o 
   3   6   2     1148.94     1168.11     11.84 o 
   4   6   2       11.24       10.41      1.14 o 
   5   6   2      225.36      227.38      3.69 o 
   6   6   2        0.31        2.93      1.32 o 
   7   6   2      102.98      129.10      4.83 o 
   8   6   2      240.90      209.62      6.53 o 
   9   6   2        7.89       11.32      2.18 o 
  10   6   2       36.25       27.26      3.12 o 
  11   6   2        0.23       -2.40      2.40 o 
 -10   7   2        1.33        3.43      3.43 o 
  -9   7   2      137.94      136.80      6.06 o 
  -8   7   2        9.67       12.57      2.39 o 
  -7   7   2      303.79      299.15      6.09 o 
  -6   7   2        7.74        5.73      1.36 o 
  -5   7   2      151.43      139.09      4.18 o 
  -4   7   2      377.04      398.14      6.79 o 
  -3   7   2       65.91       68.14      2.44 o 
  -2   7   2       86.27       82.10      2.49 o 
  -1   7   2      878.59      906.87      9.62 o 
   0   7   2      705.93      657.42      8.46 o 
   1   7   2     3849.43     3779.66     46.75 o 
   2   7   2       27.34       30.54      1.24 o 
   3   7   2      440.25      431.42      5.44 o 
   4   7   2      426.29      447.61      6.92 o 
   5   7   2       21.25       14.09      1.70 o 
   6   7   2       26.52       31.91      2.54 o 
   7   7   2       14.11        9.05      1.81 o 
   8   7   2      305.98      304.42      8.36 o 
   9   7   2      208.07      203.21      9.77 o 
  10   7   2      143.37      152.19     14.40 o 
  -9   8   2        5.18        4.40      2.29 o 
  -8   8   2       13.66       16.12      2.67 o 
  -7   8   2       15.07       10.11      2.18 o 
  -6   8   2      784.72      814.44     12.33 o 
  -5   8   2      291.34      271.22      5.80 o 
  -4   8   2      174.06      176.58      4.34 o 
  -3   8   2      306.70      269.25      5.31 o 
  -2   8   2      581.51      563.99      8.35 o 
  -1   8   2      327.54      338.20      4.75 o 
   0   8   2       10.15       13.64      0.96 o 
   1   8   2     1398.22     1370.13     13.98 o 
   2   8   2        2.99        4.33      0.71 o 
   3   8   2        2.14        3.85      0.91 o 
   4   8   2       32.26       34.96      1.98 o 
   5   8   2      201.07      195.53      5.69 o 
   6   8   2      162.91      171.25      5.57 o 
   7   8   2      518.45      487.03     10.78 o 
   8   8   2        7.96       17.83      3.43 o 
   9   8   2       90.61       86.66      4.83 o 
  10   8   2       28.33       29.48      4.80 o 
  -9   9   2       27.84       30.63      7.20 o 
  -8   9   2        5.83       10.09      1.88 o 
  -7   9   2       72.21       74.10      4.24 o 
  -6   9   2       45.43       39.62      3.59 o 
  -5   9   2       13.47       13.72      1.71 o 
  -4   9   2      119.52      128.66      3.87 o 
  -3   9   2       63.44       68.35      3.27 o 
  -2   9   2      178.26      152.64      3.80 o 
  -1   9   2      949.27      916.70     12.05 o 
   0   9   2      634.22      653.13      8.06 o 
   1   9   2       47.68       65.61      1.92 o 
   2   9   2     1116.69     1086.11     14.65 o 
   3   9   2        1.22        3.23      1.04 o 
   4   9   2       14.50       12.02      1.44 o 
   5   9   2      498.15      515.08     24.34 o 
   6   9   2        6.45        4.63      1.70 o 
   7   9   2      214.73      189.50      6.42 o 
   8   9   2      117.08      113.17      9.43 o 
   9   9   2       14.67       14.26      2.78 o 
  -9  10   2        9.01        7.20      3.77 o 
  -8  10   2       32.41       33.91      2.29 o 
  -7  10   2       38.63       29.32      7.37 o 
  -6  10   2       24.61       35.23      2.63 o 
  -5  10   2       34.36       29.50      2.67 o 
  -4  10   2      459.13      435.72     11.89 o 
  -3  10   2      139.15      117.44      3.62 o 
  -2  10   2      576.97      590.16     12.54 o 
  -1  10   2       26.64       34.33      1.96 o 
   0  10   2        0.16        5.24      1.17 o 
   1  10   2     1099.73     1103.95     15.25 o 
   2  10   2       20.81       20.72      1.64 o 
   3  10   2        7.81       11.93      1.39 o 
   4  10   2        0.76        3.60      1.45 o 
   5  10   2      106.67       93.68      4.24 o 
   6  10   2       42.40       37.21      3.26 o 
   7  10   2      101.55      119.98      5.33 o 
   8  10   2       45.90       53.99      3.88 o 
   9  10   2       23.04       24.68      4.46 o 
  -8  11   2        7.18        9.74      1.74 o 
  -7  11   2      244.67      244.75      7.85 o 
  -6  11   2       27.70       35.75      2.69 o 
  -5  11   2        0.05        0.38      1.31 o 
  -4  11   2       45.45       43.18      3.96 o 
  -3  11   2       19.65       17.93      2.64 o 
  -2  11   2     1558.36     1450.98     18.51 o 
  -1  11   2     1200.66     1170.63     36.46 o 
   0  11   2      863.35      822.49     14.63 o 
   1  11   2        1.85        4.83      2.17 o 
   2  11   2       32.94       37.24      2.10 o 
   3  11   2       99.70       97.40      3.29 o 
   4  11   2       19.60       16.79      3.94 o 
   5  11   2      105.26      123.02      5.14 o 
   6  11   2       86.17       98.02      4.80 o 
   7  11   2      126.47      146.52      5.93 o 
   8  11   2       15.19       15.98      2.91 o 
  -7  12   2       16.69       18.68      2.91 o 
  -6  12   2       63.78       70.52      3.74 o 
  -5  12   2       32.59       30.04      2.49 o 
  -4  12   2       72.78       65.71      3.28 o 
  -3  12   2      461.78      443.76     15.40 o 
  -2  12   2      299.62      308.57      8.05 o 
  -1  12   2       31.91       37.86      3.02 o 
   0  12   2      393.10      361.40      8.58 o 
   1  12   2      158.70      170.35      8.23 o 
   2  12   2      127.98      128.07      3.95 o 
   3  12   2      946.27      955.22     13.71 o 
   4  12   2      280.80      293.47      7.99 o 
   5  12   2       23.81       22.43      4.46 o 
   6  12   2      166.31      175.97      6.54 o 
   7  12   2        7.97        7.79      2.29 o 
  -7  13   2       32.85       40.07      3.94 o 
  -6  13   2        0.88       -1.56      1.56 o 
  -5  13   2        3.69        5.08      1.76 o 
  -4  13   2      114.26      135.88      5.37 o 
  -3  13   2      212.30      190.26      9.77 o 
  -2  13   2        0.06       -0.69      1.32 o 
  -1  13   2       85.59       77.03      5.31 o 
   0  13   2      315.25      322.88      8.44 o 
   1  13   2       85.33       88.39      4.24 o 
   2  13   2      346.54      355.38      9.09 o 
   3  13   2       18.15       23.24      3.77 o 
   4  13   2       27.47       26.18      2.78 o 
   5  13   2       14.38       21.90      2.78 o 
   6  13   2       72.05       71.23      4.46 o 
  -6  14   2       10.94        6.17      3.77 o 
  -5  14   2      710.87      728.16     22.45 o 
  -4  14   2       66.50       50.73      3.86 o 
  -3  14   2        0.12        2.15      1.81 o 
  -2  14   2      124.13      126.54      9.25 o 
  -1  14   2      101.32       94.37      4.68 o 
   0  14   2      218.94      227.25      7.12 o 
   1  14   2        4.98        8.68      2.74 o 
   2  14   2      149.64      142.83      9.60 o 
   3  14   2       50.45       46.96      5.14 o 
   4  14   2        5.04       14.25      2.54 o 
   5  14   2        8.40       13.56      2.67 o 
   6  14   2        0.26        1.37      3.08 o 
  -5  15   2        0.13       -3.08      3.43 o 
  -4  15   2       17.09       24.85      3.27 o 
  -3  15   2      124.32      137.34      6.00 o 
  -2  15   2       42.24       32.50      3.27 o 
  -1  15   2        8.96        7.85      2.29 o 
   0  15   2       76.09       81.94      4.59 o 
   1  15   2       47.89       39.17      3.51 o 
   2  15   2      555.50      584.07     17.82 o 
   3  15   2      232.56      247.82     11.65 o 
   4  15   2       15.65       15.46      2.78 o 
   5  15   2       90.56       87.06      7.20 o 
  -3  16   2        1.97        0.34      3.08 o 
  -2  16   2        0.12        0.00      2.05 o 
  -1  16   2      346.00      317.22     26.39 o 
   0  16   2       27.27       32.25      3.39 o 
   1  16   2      527.10      526.43     12.58 o 
   2  16   2      405.21      458.62     15.77 o 
   3  16   2       28.86       34.96      5.14 o 
   2 -15   3       42.71       45.21      5.83 o 
   3 -15   3      591.16      609.60     13.13 o 
   4 -15   3       34.62       27.76      4.80 o 
  -4 -14   3      108.74       95.63      7.20 o 
  -3 -14   3       36.21       45.59      5.14 o 
   1 -14   3       28.52       34.65      3.77 o 
   2 -14   3      266.65      256.35      6.23 o 
   3 -14   3       19.44       13.59      2.10 o 
   4 -14   3        2.14        1.40      1.61 o 
   5 -14   3      240.03      245.66      6.57 o 
  -5 -13   3       78.63       88.43      7.20 o 
  -4 -13   3       83.58       93.23      6.86 o 
  -3 -13   3      214.06      220.05      9.94 o 
  -1 -13   3        1.40        1.71      2.40 o 
   0 -13   3       17.44       13.02      3.08 o 
   1 -13   3        2.97        5.26      1.58 o 
   2 -13   3      105.93       96.88      3.75 o 
   3 -13   3       68.56       64.82      3.23 o 
   4 -13   3        7.47        8.12      1.89 o 
   5 -13   3       26.14       29.64      2.70 o 
   6 -13   3        7.51        7.07      2.23 o 
  -6 -12   3        0.34        7.88      3.43 o 
  -5 -12   3      439.31      458.42     11.15 o 
  -4 -12   3       47.59       69.93      4.12 o 
  -3 -12   3        0.28        0.86      1.45 o 
  -2 -12   3       29.90       28.49      2.67 o 
  -1 -12   3       41.35       43.32      2.91 o 
   0 -12   3       10.23        8.41      1.44 o 
   1 -12   3        7.32       15.15      1.71 o 
   2 -12   3      151.68      153.26      4.84 o 
   3 -12   3        7.18        7.70      1.64 o 
   4 -12   3        6.72        8.49      1.78 o 
   5 -12   3       35.47       48.41      3.03 o 
   6 -12   3       17.49       16.71      2.24 o 
   7 -12   3        1.68        2.31      1.64 o 
  -7 -11   3       33.70       38.73      5.14 o 
  -6 -11   3      173.49      183.39      6.79 o 
  -5 -11   3       98.25       93.54      4.72 o 
  -4 -11   3      101.53      104.89      6.51 o 
  -3 -11   3        4.70        6.34      1.70 o 
  -2 -11   3      110.46      112.31      4.17 o 
  -1 -11   3       43.20       44.77      2.37 o 
   0 -11   3      255.96      272.75      5.60 o 
   1 -11   3        0.60       -0.34      1.71 o 
   2 -11   3      171.70      156.62      4.61 o 
   3 -11   3      249.62      231.63      5.38 o 
   4 -11   3       81.00       86.06      3.47 o 
   5 -11   3       98.61       83.78      3.84 o 
   6 -11   3       39.74       51.75      3.02 o 
   7 -11   3        0.03       -0.15      1.44 o 
   8 -11   3        4.70        1.07      2.23 o 
  -7 -10   3      249.18      239.79      7.87 o 
  -6 -10   3      133.82      139.15      5.69 o 
  -5 -10   3      172.37      184.75      8.91 o 
  -4 -10   3      106.85      108.17      6.34 o 
  -3 -10   3        9.07       12.70      2.35 o 
  -2 -10   3      661.71      586.33      9.10 o 
  -1 -10   3      675.02      682.15     12.29 o 
   0 -10   3      249.51      247.17      5.58 o 
   1 -10   3      278.31      274.27      5.25 o 
   2 -10   3     1246.21     1198.79     15.22 o 
   3 -10   3      252.12      257.34      5.52 o 
   4 -10   3       10.37       15.93      1.84 o 
   5 -10   3       89.17       98.25      3.55 o 
   6 -10   3        4.65        1.03      1.24 o 
   7 -10   3        1.57        1.67      1.71 o 
   8 -10   3        0.03        1.82      1.89 o 
   9 -10   3      438.62      461.83     12.22 o 
  -8  -9   3      221.89      240.06      8.12 o 
  -7  -9   3       50.77       51.33      8.05 o 
  -6  -9   3      101.91      108.31      4.85 o 
  -5  -9   3      122.73      110.75      3.75 o 
  -4  -9   3      186.82      184.36      6.23 o 
  -3  -9   3      440.27      455.20     10.91 o 
  -2  -9   3       13.39       16.12      1.58 o 
  -1  -9   3        4.69        1.45      1.07 o 
   0  -9   3      722.65      724.24     12.77 o 
   1  -9   3      825.69      854.89     11.26 o 
   2  -9   3      167.85      142.88      2.70 o 
   3  -9   3      286.45      299.60      4.82 o 
   4  -9   3      541.76      518.49      8.48 o 
   5  -9   3        2.76        7.48      1.44 o 
   6  -9   3       57.69       51.98      3.04 o 
   7  -9   3      289.57      289.96      6.49 o 
   8  -9   3      115.92      118.77      5.57 o 
   9  -9   3        8.93        9.37      2.54 o 
  10  -9   3       71.68       67.18      6.51 o 
  -8  -8   3      462.27      485.76     18.34 o 
  -7  -8   3        0.01        4.73      1.81 o 
  -6  -8   3       24.57       28.80      2.67 o 
  -5  -8   3       37.61       34.09      2.24 o 
  -4  -8   3       47.73       59.69      2.63 o 
  -3  -8   3      152.19      151.26      4.02 o 
  -2  -8   3      245.08      230.12      4.67 o 
  -1  -8   3     1288.44     1344.03     19.87 o 
   0  -8   3      716.32      683.97      9.36 o 
   1  -8   3      531.22      496.38      7.16 o 
   2  -8   3      435.61      457.51      5.27 o 
   3  -8   3      192.91      171.52      3.30 o 
   4  -8   3      537.99      514.36      6.85 o 
   5  -8   3     1192.93     1200.47     15.70 o 
   6  -8   3      218.02      214.41      6.82 o 
   7  -8   3       48.56       47.99      3.39 o 
   8  -8   3       69.86       73.15      4.34 o 
   9  -8   3       31.60       36.51      3.61 o 
  10  -8   3       36.49       41.70      3.99 o 
  -9  -7   3      384.69      411.09     10.77 o 
  -8  -7   3        2.80        8.23      2.18 o 
  -7  -7   3       28.29       29.38      2.37 o 
  -6  -7   3      466.75      463.78     11.14 o 
  -5  -7   3       45.20       48.29      2.50 o 
  -4  -7   3      250.20      226.70      4.94 o 
  -3  -7   3      161.25      173.02      4.83 o 
  -2  -7   3      495.06      468.66      7.19 o 
  -1  -7   3        0.59        1.37      1.03 o 
   0  -7   3      817.76      901.02     11.40 o 
   1  -7   3      110.66      125.21      6.92 o 
   2  -7   3      290.66      280.93      3.68 o 
   3  -7   3      119.06      133.87      2.38 o 
   4  -7   3     2214.70     2169.66     21.04 o 
   5  -7   3        3.04        5.70      1.15 o 
   6  -7   3      336.75      326.84      5.36 o 
   7  -7   3        1.53        4.43      1.81 o 
   8  -7   3        0.63        1.79      1.56 o 
   9  -7   3        0.55       -0.16      2.40 o 
  10  -7   3       17.39       15.77      4.46 o 
  -9  -6   3       40.45       39.76      3.51 o 
  -8  -6   3       42.70       42.85      2.70 o 
  -7  -6   3       81.34       96.38      3.62 o 
  -6  -6   3      164.69      160.31      4.34 o 
  -5  -6   3     1578.61     1473.79     18.40 o 
  -4  -6   3       55.22       64.78      2.56 o 
  -3  -6   3       68.86       61.25      2.24 o 
  -2  -6   3      470.71      468.26      4.96 o 
  -1  -6   3       46.31       45.78      2.32 o 
   0  -6   3     1210.82     1300.49     11.48 o 
   1  -6   3      218.18      261.91      3.79 o 
   2  -6   3      967.03      977.02      9.03 o 
   3  -6   3       22.28       30.25      1.15 o 
   4  -6   3       46.43       47.62      1.74 o 
   5  -6   3      221.52      207.02      3.74 o 
   6  -6   3     1989.46     1905.85     22.86 o 
   7  -6   3      339.77      342.53     10.53 o 
   8  -6   3      541.96      524.60     17.49 o 
   9  -6   3      363.69      384.81      9.90 o 
  10  -6   3       12.65       20.22      4.46 o 
 -10  -5   3        1.23        4.80      2.74 o 
  -9  -5   3       49.90       54.35      3.15 o 
  -8  -5   3       73.75       72.66      3.29 o 
  -7  -5   3       42.66       42.45      2.50 o 
  -6  -5   3      134.64      131.95      3.96 o 
  -5  -5   3      213.07      207.98      4.75 o 
  -4  -5   3      544.70      548.85      8.95 o 
  -3  -5   3      705.09      699.60      9.49 o 
  -2  -5   3      282.13      264.34      3.16 o 
  -1  -5   3       70.22       77.59      1.47 o 
   0  -5   3      500.99      470.33      5.34 o 
   1  -5   3      256.98      249.27      3.04 o 
   2  -5   3     1277.64     1222.76     10.76 o 
   3  -5   3      174.59      242.75      3.15 o 
   4  -5   3       59.79       78.73      1.80 o 
   5  -5   3     3020.33     3006.20     28.00 o 
   6  -5   3       72.30       72.00      2.73 o 
   7  -5   3        0.01        5.19      1.47 o 
   8  -5   3       56.35       70.93      3.08 o 
   9  -5   3      222.21      220.77      5.66 o 
  10  -5   3       74.38       65.12      6.51 o 
  11  -5   3       17.88       13.71      4.46 o 
  -9  -4   3      199.88      224.64      6.84 o 
  -8  -4   3        0.02       -0.30      1.15 o 
  -7  -4   3      305.88      280.04      5.99 o 
  -6  -4   3       15.53       15.30      1.71 o 
  -5  -4   3       47.13       52.21      3.18 o 
  -4  -4   3      492.07      457.67      7.06 o 
  -3  -4   3       27.93       34.44      2.38 o 
  -2  -4   3      223.88      254.02      4.45 o 
  -1  -4   3       18.84       12.42      0.61 o 
   0  -4   3        0.02        2.56      0.46 o 
   1  -4   3      515.71      570.53      5.43 o 
   2  -4   3     1203.14     1294.35     11.37 o 
   3  -4   3      890.35      914.42      8.33 o 
   4  -4   3       63.66       54.25      1.42 o 
   5  -4   3      190.65      194.05      3.22 o 
   6  -4   3      546.30      596.24      8.81 o 
   7  -4   3       17.40       13.02      2.26 o 
   8  -4   3       31.79       33.06      2.24 o 
   9  -4   3       59.38       54.18      2.90 o 
  10  -4   3        3.22        8.71      2.18 o 
  11  -4   3        8.53        9.94      3.77 o 
 -10  -3   3        1.76        1.83      2.05 o 
  -9  -3   3       68.04       68.54      3.27 o 
  -8  -3   3       21.37       23.36      2.02 o 
  -7  -3   3       12.43       11.31      1.51 o 
  -6  -3   3      771.01      708.99     10.48 o 
  -5  -3   3     3420.80     3330.14     36.68 o 
  -4  -3   3     1717.17     1688.96     19.66 o 
  -3  -3   3       81.52       73.73      2.18 o 
  -2  -3   3     1856.57     1716.35     16.36 o 
  -1  -3   3     1976.03     2053.01     26.47 o 
   0  -3   3     6143.76     5995.13     53.55 o 
   1  -3   3      339.65      325.42      4.61 o 
   2  -3   3     2429.23     2353.05     35.53 o 
   3  -3   3       30.91       33.29      1.48 o 
   4  -3   3     1734.23     1535.77     15.54 o 
   5  -3   3      481.28      525.95      6.32 o 
   6  -3   3      301.25      302.75      4.49 o 
   7  -3   3      232.54      215.00      4.80 o 
   8  -3   3       53.42       65.41      2.89 o 
   9  -3   3      113.84      132.22     11.14 o 
  10  -3   3      463.81      445.80     11.48 o 
  11  -3   3       27.63       30.51      7.71 o 
 -10  -2   3       48.91       51.04      3.99 o 
  -9  -2   3        0.39        1.77      1.56 o 
  -8  -2   3        1.27        0.69      2.18 o 
  -7  -2   3      157.10      145.59      4.07 o 
  -6  -2   3      838.09      826.41     11.60 o 
  -5  -2   3      393.82      383.82      6.46 o 
  -4  -2   3      424.51      434.41      6.66 o 
  -3  -2   3     4459.39     4524.53     47.63 o 
  -2  -2   3        1.20        6.94      0.79 o 
  -1  -2   3     1428.32     1476.16     14.50 o 
   0  -2   3      195.17      146.50      2.33 o 
   1  -2   3      899.61     1086.79     12.27 o 
   2  -2   3      194.52      312.33      3.65 o 
   3  -2   3      909.57      889.45      9.01 o 
   4  -2   3      104.07       98.42      1.98 o 
   5  -2   3       67.25       73.31      1.87 o 
   6  -2   3      572.17      540.76      9.61 o 
   7  -2   3       86.45       88.29      2.41 o 
   8  -2   3      512.25      491.94      8.23 o 
   9  -2   3       90.65       82.12      4.24 o 
  10  -2   3      268.14      242.10      7.61 o 
  11  -2   3        0.00        3.08      2.18 o 
 -10  -1   3        0.17       -0.50      1.81 o 
  -9  -1   3        4.49        8.63      2.40 o 
  -8  -1   3       26.89       26.96      2.67 o 
  -7  -1   3      505.33      488.62      8.22 o 
  -6  -1   3     1608.20     1538.99     24.40 o 
  -5  -1   3        1.03        5.70      1.75 o 
  -4  -1   3       28.47       41.78      1.78 o 
  -3  -1   3      651.41      556.03      7.39 o 
  -2  -1   3      765.92      703.76      7.22 o 
  -1  -1   3      819.59      904.44      8.82 o 
   0  -1   3     1786.55     1764.75     22.99 o 
   1  -1   3      135.70      122.92      5.14 o 
   2  -1   3     2047.89     2123.32     19.49 o 
   3  -1   3      774.93      919.01      9.16 o 
   4  -1   3      242.64      231.68      3.28 o 
   5  -1   3      761.82      773.35      8.52 o 
   6  -1   3      179.01      190.77      3.37 o 
   7  -1   3       44.33       38.81      1.70 o 
   8  -1   3      103.80      102.25      3.35 o 
   9  -1   3      549.50      521.05     20.91 o 
  10  -1   3      207.14      210.38      8.23 o 
  11  -1   3       96.91       99.58      5.21 o 
 -10   0   3       10.60       12.83      3.60 o 
  -9   0   3       49.56       60.40      9.08 o 
  -8   0   3      192.21      202.46     13.37 o 
  -7   0   3      915.91      875.61     19.43 o 
  -6   0   3      267.21      256.44      5.18 o 
  -5   0   3      554.15      535.83      7.90 o 
  -4   0   3      703.25      739.31      9.62 o 
  -3   0   3     1362.66     1324.89     15.17 o 
  -2   0   3        2.80       11.25      0.63 o 
  -1   0   3        5.94        1.68      0.45 o 
   0   0   3    24180.70    23218.78    333.01 o 
   1   0   3       26.80        9.71      0.59 o 
   2   0   3     1278.59     1437.14     15.36 o 
   3   0   3      429.19      463.17      5.14 o 
   4   0   3     1012.31      998.88     10.15 o 
   5   0   3        1.56        4.05      0.64 o 
   6   0   3       54.15       45.17      1.62 o 
   7   0   3      841.94      837.30     15.63 o 
   8   0   3       10.75       10.36      1.52 o 
   9   0   3      726.34      669.34     12.97 o 
  10   0   3       88.11      103.53      7.37 o 
  11   0   3       91.94       95.24      8.57 o 
 -10   1   3        3.01       10.72      2.74 o 
  -9   1   3        0.63        0.69      1.81 o 
  -8   1   3      230.93      192.01      6.30 o 
  -7   1   3      101.37      107.50      4.61 o 
  -6   1   3      164.57      140.55      4.85 o 
  -5   1   3     1582.09     1504.97     20.95 o 
  -4   1   3      153.10      153.78      3.27 o 
  -3   1   3      623.22      689.34      7.35 o 
  -2   1   3     3688.38     3867.95     34.96 o 
  -1   1   3     3350.65     3616.79     32.52 o 
   0   1   3      485.46      518.42      8.61 o 
   1   1   3       86.82       70.73      2.53 o 
   2   1   3     4762.61     4555.78     40.78 o 
   3   1   3        7.09       14.37      0.72 o 
   4   1   3       46.81       85.43      1.79 o 
   5   1   3     1055.33     1102.95     11.40 o 
   6   1   3      114.35      118.98      2.87 o 
   7   1   3      286.15      300.15      4.70 o 
   8   1   3      801.86      765.78     11.01 o 
   9   1   3      120.58      125.31      5.70 o 
  10   1   3        2.47        8.91      2.18 o 
  11   1   3      142.92      166.24      9.25 o 
 -10   2   3       99.30      102.84      5.57 o 
  -9   2   3        0.68        1.49      1.81 o 
  -8   2   3       92.70      100.25      4.72 o 
  -7   2   3      307.08      296.89      7.88 o 
  -6   2   3     1580.59     1527.99     23.26 o 
  -5   2   3     1143.61     1101.24     11.62 o 
  -4   2   3       62.39       59.85      1.62 o 
  -3   2   3      189.71      241.39      3.72 o 
  -2   2   3       18.32       32.28      1.04 o 
  -1   2   3     2056.18     1901.64     17.61 o 
   0   2   3      124.38       76.90      1.28 o 
   1   2   3       52.45       39.83      1.71 o 
   2   2   3     1733.50     1705.71     15.85 o 
   3   2   3     1171.87     1248.22     12.04 o 
   4   2   3        9.25       12.35      2.28 o 
   5   2   3        9.07       12.67      0.89 o 
   6   2   3        7.13       20.55      1.15 o 
   7   2   3      592.48      589.02      7.40 o 
   8   2   3       12.26       17.51      1.71 o 
   9   2   3      235.57      200.24      5.00 o 
  10   2   3      225.75      223.48      9.94 o 
  11   2   3        8.97        9.94      3.43 o 
 -10   3   3       63.45       70.33     10.63 o 
  -9   3   3       48.93       56.04      4.12 o 
  -8   3   3      172.41      186.26      6.42 o 
  -7   3   3     1170.15     1156.27     28.96 o 
  -6   3   3       26.36       26.77      2.42 o 
  -5   3   3     2910.91     2777.92     31.06 o 
  -4   3   3     1098.24     1082.90     11.23 o 
  -3   3   3        3.73        7.96      0.79 o 
  -2   3   3     1685.72     1676.56     15.92 o 
  -1   3   3      205.17      275.59      3.37 o 
   0   3   3       17.67       21.36      0.78 o 
   1   3   3    17388.77    16538.82    170.37 o 
   2   3   3     1654.97     1694.19     18.47 o 
   3   3   3     1478.89     1477.17     14.17 o 
   4   3   3      208.07      224.99      3.23 o 
   5   3   3       94.60       94.50      2.37 o 
   6   3   3      293.69      317.83      4.65 o 
   7   3   3        1.12        1.37      0.99 o 
   8   3   3      287.87      264.18      5.47 o 
   9   3   3      575.95      525.87     10.90 o 
  10   3   3      100.86      105.15      6.34 o 
  11   3   3      187.00      205.31     10.63 o 
 -10   4   3       84.73       93.95      5.32 o 
  -9   4   3       49.94       51.45      3.88 o 
  -8   4   3       69.75       77.66      5.31 o 
  -7   4   3      278.88      257.54      7.15 o 
  -6   4   3     1697.79     1592.21     21.23 o 
  -5   4   3       60.94       61.24      2.50 o 
  -4   4   3       58.46       59.38      2.24 o 
  -3   4   3     1913.12     1880.32     26.08 o 
  -2   4   3      349.13      347.57      6.42 o 
  -1   4   3      156.51      169.22      2.44 o 
   0   4   3      808.08      797.33      9.60 o 
   1   4   3      971.91     1080.10     12.39 o 
   2   4   3     1891.45     2030.42     23.70 o 
   3   4   3     1127.68     1082.93     10.73 o 
   4   4   3      635.18      604.99      6.75 o 
   5   4   3      697.34      701.09      7.91 o 
   6   4   3      235.17      240.10      4.85 o 
   7   4   3        0.01        2.80      1.04 o 
   8   4   3      313.19      264.58      7.03 o 
   9   4   3      167.87      156.86      6.68 o 
  10   4   3       11.96       12.48      2.29 o 
  11   4   3        3.13        3.77      3.08 o 
 -10   5   3        0.46        3.81      2.57 o 
  -9   5   3       45.00       48.39      3.88 o 
  -8   5   3        0.01       -1.46      1.54 o 
  -7   5   3        1.11        3.51      1.56 o 
  -6   5   3      473.13      471.74      8.94 o 
  -5   5   3      504.27      475.18     10.56 o 
  -4   5   3      252.48      243.42      4.81 o 
  -3   5   3        4.59        5.54      0.96 o 
  -2   5   3        0.08       10.85      0.99 o 
  -1   5   3        0.14        1.54      0.84 o 
   0   5   3     1452.01     1453.69     13.95 o 
   1   5   3      197.09      211.26      3.61 o 
   2   5   3       31.92       17.89      1.04 o 
   3   5   3        5.55       13.02      0.71 o 
   4   5   3      144.51      143.91      3.10 o 
   5   5   3     1569.08     1596.11     15.93 o 
   6   5   3      116.35      119.85      4.12 o 
   7   5   3      197.14      192.89      5.69 o 
   8   5   3      627.90      595.72     12.00 o 
   9   5   3       48.58       53.11      3.51 o 
  10   5   3       35.17       26.79      3.60 o 
  11   5   3       77.66       73.72      7.20 o 
  -9   6   3       30.41       38.65      3.64 o 
  -8   6   3        1.34        1.83      1.81 o 
  -7   6   3      144.01      148.99      7.71 o 
  -6   6   3        3.92        6.97      1.75 o 
  -5   6   3      742.26      743.51     10.88 o 
  -4   6   3     1247.53     1255.09     15.83 o 
  -3   6   3      731.11      725.03      9.89 o 
  -2   6   3        1.69        8.82      1.04 o 
  -1   6   3       82.15       87.95      2.52 o 
   0   6   3     3069.43     3239.31     29.80 o 
   1   6   3      314.66      300.47      3.93 o 
   2   6   3       61.85       81.36      2.30 o 
   3   6   3     1742.67     1630.69     26.62 o 
   4   6   3        9.87        7.90      1.21 o 
   5   6   3       26.41       30.41      1.75 o 
   6   6   3      105.98      109.53      4.12 o 
   7   6   3      413.25      398.04     20.05 o 
   8   6   3       21.48       18.13      2.42 o 
   9   6   3       27.15       25.10      4.46 o 
  10   6   3       67.76       63.62      4.24 o 
  11   6   3       85.63      102.49      7.20 o 
  -9   7   3        1.48        5.20      3.60 o 
  -8   7   3       44.52       47.17      3.75 o 
  -7   7   3       40.16       35.34      7.71 o 
  -6   7   3        8.40       13.70      1.71 o 
  -5   7   3       48.48       50.08      2.57 o 
  -4   7   3      781.08      738.46     15.55 o 
  -3   7   3        6.35        3.81      1.04 o 
  -2   7   3      999.81      966.15     18.56 o 
  -1   7   3     1686.62     1724.62     16.85 o 
   0   7   3      962.63     1014.33     10.56 o 
   1   7   3      342.11      339.13      4.41 o 
   2   7   3      378.57      451.03      6.79 o 
   3   7   3      383.26      426.85      6.59 o 
   4   7   3       17.97       24.79      1.51 o 
   5   7   3       22.23       19.36      1.51 o 
   6   7   3       20.65       15.43      1.94 o 
   7   7   3       54.66       59.12      3.94 o 
   8   7   3      145.91      161.81      5.82 o 
   9   7   3       80.91       72.86      4.36 o 
  10   7   3       38.00       38.74      3.51 o 
  -9   8   3      159.14      173.30     11.14 o 
  -8   8   3      210.11      211.48      7.27 o 
  -7   8   3       57.61       49.97      2.96 o 
  -6   8   3      178.57      175.89      4.88 o 
  -5   8   3       78.14       68.93      2.97 o 
  -4   8   3       36.16       36.50      2.18 o 
  -3   8   3      124.75      145.45      3.75 o 
  -2   8   3       12.46       14.62      3.36 o 
  -1   8   3       30.26       29.81      1.28 o 
   0   8   3     1863.92     1850.39     18.14 o 
   1   8   3        0.39        2.37      0.65 o 
   2   8   3       53.79       50.67      2.10 o 
   3   8   3      221.48      230.34      4.85 o 
   4   8   3     1207.28     1227.50     15.43 o 
   5   8   3      209.44      172.34      5.33 o 
   6   8   3       10.28       11.55      1.94 o 
   7   8   3      254.68      265.07      7.39 o 
   8   8   3       27.37       30.17      3.94 o 
   9   8   3        1.43        6.00      2.57 o 
  10   8   3      174.09      186.74      7.26 o 
  -9   9   3       73.75       87.40      7.54 o 
  -8   9   3      202.26      211.57      7.50 o 
  -7   9   3      242.87      232.62      6.05 o 
  -6   9   3       17.56       18.17      2.04 o 
  -5   9   3      550.79      549.37      9.35 o 
  -4   9   3     1059.04     1039.34     19.73 o 
  -3   9   3      552.66      577.77      9.07 o 
  -2   9   3     1448.04     1398.65     17.39 o 
  -1   9   3      106.76      145.42      4.50 o 
   0   9   3      521.37      530.92      6.64 o 
   1   9   3      911.60      909.10     12.03 o 
   2   9   3       54.76       59.60      7.20 o 
   3   9   3      958.00      916.94     12.33 o 
   4   9   3      581.82      604.08     10.61 o 
   5   9   3       89.30       82.36      3.75 o 
   6   9   3      259.22      271.26      7.39 o 
   7   9   3       11.10       11.79      2.18 o 
   8   9   3      107.72      100.07      8.40 o 
   9   9   3      319.39      319.07      9.33 o 
  -8  10   3       30.26       34.22      2.81 o 
  -7  10   3       93.01       76.17      5.19 o 
  -6  10   3      163.39      150.48      4.80 o 
  -5  10   3      235.63      240.13      5.85 o 
  -4  10   3       18.58       22.85      2.61 o 
  -3  10   3      581.98      580.96      9.34 o 
  -2  10   3      392.53      374.43     10.88 o 
  -1  10   3       14.83       16.85      1.56 o 
   0  10   3     1198.13     1130.26     36.85 o 
   1  10   3      870.90      832.68     11.43 o 
   2  10   3     1034.45     1001.54     13.37 o 
   3  10   3      110.69      119.76      4.25 o 
   4  10   3       26.74       18.39      2.07 o 
   5  10   3      110.33       93.84      4.12 o 
   6  10   3      339.45      330.08     10.63 o 
   7  10   3      204.63      187.24      7.88 o 
   8  10   3       68.69       64.22      4.24 o 
   9  10   3       53.52       63.44      5.31 o 
  -8  11   3        9.96       11.84      2.42 o 
  -7  11   3       24.61       22.18      2.56 o 
  -6  11   3        3.63        2.20      2.46 o 
  -5  11   3        0.03       -1.24      1.24 o 
  -4  11   3      116.95      108.58      3.88 o 
  -3  11   3        5.12        7.69      1.44 o 
  -2  11   3      174.75      172.55      4.45 o 
  -1  11   3      478.74      497.02     16.45 o 
   0  11   3       30.63       37.25      2.78 o 
   1  11   3      221.68      213.88      5.85 o 
   2  11   3      637.15      581.92      9.21 o 
   3  11   3       16.01       15.54      1.58 o 
   4  11   3       47.47       47.83      3.15 o 
   5  11   3        9.93        6.96      1.81 o 
   6  11   3       93.84       85.29      4.48 o 
   7  11   3       70.91       82.70     11.65 o 
   8  11   3      304.61      348.71      9.81 o 
  -7  12   3       47.61       45.97      3.28 o 
  -6  12   3      104.85      106.38      4.28 o 
  -5  12   3       66.36       68.14      3.35 o 
  -4  12   3       13.60       14.71      2.42 o 
  -3  12   3       70.18       67.61      3.95 o 
  -2  12   3       26.46       30.95      3.77 o 
  -1  12   3      370.49      326.64      8.34 o 
   0  12   3        2.68       11.06      4.80 o 
   1  12   3     2544.66     2447.32     62.38 o 
   2  12   3       79.54       83.95      3.22 o 
   3  12   3      190.22      192.26      5.06 o 
   4  12   3      266.20      263.33      7.39 o 
   5  12   3        7.14        6.34      1.94 o 
   6  12   3      112.19       93.57      7.03 o 
   7  12   3       58.02       56.20      3.99 o 
  -7  13   3        8.89       10.28      3.77 o 
  -6  13   3        4.76        0.39      1.76 o 
  -5  13   3       10.08        8.94      2.01 o 
  -4  13   3       26.33       28.71      3.12 o 
  -3  13   3       43.12       42.35      3.51 o 
  -2  13   3        0.18       -0.31      2.91 o 
  -1  13   3        0.64        1.16      2.74 o 
   0  13   3      173.80      165.55      5.80 o 
   1  13   3      125.20      127.12      5.17 o 
   2  13   3      318.75      326.50      8.73 o 
   3  13   3      272.50      270.18      7.50 o 
   4  13   3      212.91      220.64     12.17 o 
   5  13   3        1.18        3.66      1.81 o 
   6  13   3       34.59       50.24      3.88 o 
   7  13   3       28.30       31.33      3.51 o 
  -5  14   3      266.24      294.14     11.65 o 
  -4  14   3      368.41      318.44      9.27 o 
  -3  14   3      101.48      102.04      5.17 o 
  -2  14   3        0.92        1.92      1.81 o 
  -1  14   3      178.06      148.26      7.71 o 
   0  14   3        0.86        2.74      1.94 o 
   1  14   3      501.05      494.97     11.36 o 
   2  14   3        2.88        6.17      2.74 o 
   3  14   3        0.23        1.03      2.06 o 
   4  14   3      932.21      957.53     17.92 o 
   5  14   3       31.69       32.92      3.43 o 
   6  14   3       15.78       16.47      2.91 o 
  -4  15   3      309.78      316.10      9.77 o 
  -3  15   3        0.20        1.89      3.26 o 
  -2  15   3       38.82       29.85      3.27 o 
  -1  15   3       10.68       10.95      2.54 o 
   0  15   3      198.30      210.19      7.26 o 
   1  15   3        0.09        2.60      2.40 o 
   2  15   3        1.64       13.17      5.66 o 
   3  15   3     1194.02     1270.28     32.22 o 
   4  15   3       19.31       20.57      4.11 o 
   5  15   3       68.26       71.64      6.51 o 
  -3  16   3        0.42       -1.71      3.08 o 
  -2  16   3       17.83       18.19      2.91 o 
  -1  16   3       13.59       13.38      2.67 o 
   0  16   3        0.46       -0.56      2.05 o 
   1  16   3      116.74      138.82      8.57 o 
   2  16   3        5.06        7.54      3.43 o 
   2 -15   4       17.87       25.60      5.14 o 
   3 -15   4       19.10       22.18      2.63 o 
   1 -14   4      144.91      134.36      8.23 o 
   2 -14   4       35.10       34.72      2.69 o 
   3 -14   4      290.17      282.50      6.77 o 
   4 -14   4      215.75      226.29      6.17 o 
   5 -14   4        5.96        7.20      3.43 o 
  -4 -13   4        0.00       -0.34      2.74 o 
  -3 -13   4       96.48      103.51      7.20 o 
  -2 -13   4       22.19       33.93      4.46 o 
  -1 -13   4       16.16       17.48      3.43 o 
   0 -13   4      244.17      233.08      9.94 o 
   1 -13   4        0.28        1.83      1.36 o 
   2 -13   4       99.98       91.70      4.48 o 
   3 -13   4      255.97      271.94      6.66 o 
   4 -13   4       12.81        5.48      1.82 o 
   5 -13   4        1.85       -0.46      1.58 o 
   6 -13   4      123.88      119.66      4.72 o 
  -5 -12   4       43.05       38.39      5.14 o 
  -4 -12   4      110.45      114.14      7.54 o 
  -3 -12   4       39.67       42.85      4.80 o 
  -2 -12   4       39.03       51.76      4.80 o 
  -1 -12   4       51.05       43.82      3.02 o 
   0 -12   4       90.68       84.19      5.66 o 
   1 -12   4       50.97       47.33      2.74 o 
   2 -12   4      382.52      395.20      7.48 o 
   3 -12   4       37.43       33.41      2.44 o 
   4 -12   4      425.42      408.56     11.07 o 
   5 -12   4      375.06      361.97      7.74 o 
   6 -12   4       24.12       25.29      2.63 o 
   7 -12   4        1.30       -0.78      1.81 o 
  -6 -11   4        6.90       12.87      2.67 o 
  -5 -11   4       20.66       21.94      3.77 o 
  -4 -11   4        3.89        1.03      1.70 o 
  -3 -11   4      257.49      262.29      7.26 o 
  -2 -11   4        3.30        1.03      1.45 o 
  -1 -11   4       11.58        8.75      1.81 o 
   0 -11   4      183.85      173.53      3.73 o 
   1 -11   4      335.09      327.43      6.29 o 
   2 -11   4       46.08       41.30      2.44 o 
   3 -11   4       10.34       12.97      1.76 o 
   4 -11   4      206.58      203.80      5.32 o 
   5 -11   4       15.82       10.49      3.44 o 
   6 -11   4      574.30      572.68     10.24 o 
   7 -11   4       19.14       24.35      3.26 o 
   8 -11   4       44.08       43.07      8.74 o 
  -7 -10   4        9.61       13.02      3.77 o 
  -6 -10   4      157.29      163.15      6.30 o 
  -5 -10   4      242.00      235.09      7.15 o 
  -4 -10   4        6.42        5.07      1.44 o 
  -3 -10   4       89.89       79.31      5.85 o 
  -2 -10   4      328.75      339.45      6.52 o 
  -1 -10   4      221.98      217.16      6.59 o 
   0 -10   4       94.26       89.41      2.54 o 
   1 -10   4       10.28       10.77      1.24 o 
   2 -10   4       21.00       27.79      1.98 o 
   3 -10   4      335.94      334.48      6.43 o 
   4 -10   4        7.29        4.81      1.51 o 
   5 -10   4      451.79      469.47      8.48 o 
   6 -10   4       69.11       67.82      3.12 o 
   7 -10   4        1.18       -0.86      1.70 o 
   8 -10   4       32.12       37.20      3.64 o 
   9 -10   4       26.86       29.13      5.14 o 
  -7  -9   4       35.19       39.08      3.39 o 
  -6  -9   4       68.12       59.98      5.48 o 
  -5  -9   4       34.12       31.69      2.63 o 
  -4  -9   4       62.01       59.33      2.77 o 
  -3  -9   4        0.36        2.04      1.05 o 
  -2  -9   4       13.88       19.25      1.71 o 
  -1  -9   4      662.72      649.26     10.89 o 
   0  -9   4      570.92      582.72      6.56 o 
   1  -9   4       14.06       17.48      1.88 o 
   2  -9   4      683.78      664.28      8.24 o 
   3  -9   4      701.74      674.50      9.90 o 
   4  -9   4       93.02      112.89      3.67 o 
   5  -9   4      592.01      555.01     16.46 o 
   6  -9   4      132.68      120.61      5.21 o 
   7  -9   4      148.51      169.64      6.30 o 
   8  -9   4       14.57       13.83      2.54 o 
   9  -9   4       49.78       50.44      3.99 o 
  10  -9   4      201.66      205.31     10.97 o 
  -8  -8   4       55.04       52.40      3.88 o 
  -7  -8   4      178.25      180.93      6.42 o 
  -6  -8   4      110.49      115.20      4.16 o 
  -5  -8   4       94.24      101.85      6.31 o 
  -4  -8   4      974.98      960.35     13.39 o 
  -3  -8   4        0.45        4.94      1.24 o 
  -2  -8   4      452.22      430.60      8.46 o 
  -1  -8   4       93.63       76.19      1.91 o 
   0  -8   4        4.55        9.25      0.90 o 
   1  -8   4      147.54      129.89      2.50 o 
   2  -8   4      693.04      696.40     13.46 o 
   3  -8   4      515.03      553.06      8.39 o 
   4  -8   4      184.34      163.75      4.15 o 
   5  -8   4       38.46       39.44      2.30 o 
   6  -8   4      209.31      195.24      6.30 o 
   7  -8   4        0.15        0.51      1.89 o 
   8  -8   4        0.45        1.21      1.81 o 
   9  -8   4      148.06      138.70      6.18 o 
  10  -8   4       55.80       54.24      4.34 o 
  -8  -7   4      559.45      585.97     13.08 o 
  -7  -7   4        0.93        2.06      1.70 o 
  -6  -7   4      165.91      157.76      4.55 o 
  -5  -7   4       60.51       66.02      3.42 o 
  -4  -7   4       75.05       78.31      3.03 o 
  -3  -7   4      604.19      567.75      8.64 o 
  -2  -7   4       10.84       14.86      1.39 o 
  -1  -7   4       60.57       60.76      1.62 o 
   0  -7   4      305.77      324.11      4.75 o 
   1  -7   4       67.20       67.04      1.94 o 
   2  -7   4       13.04       15.21      1.21 o 
   3  -7   4      903.84      909.58      8.84 o 
   4  -7   4       92.63       97.47      3.15 o 
   5  -7   4      317.29      335.52      7.68 o 
   6  -7   4      441.89      435.83      9.81 o 
   7  -7   4      489.06      490.32     27.08 o 
   8  -7   4      218.46      195.18      6.86 o 
   9  -7   4       11.46        7.40      5.14 o 
  10  -7   4       65.67       62.94      4.48 o 
  -9  -6   4       10.39        7.85      2.29 o 
  -8  -6   4       45.95       50.16      2.96 o 
  -7  -6   4       80.26       79.86      4.24 o 
  -6  -6   4        7.14        6.71      1.44 o 
  -5  -6   4       55.51       46.46      2.44 o 
  -4  -6   4     3013.69     2920.79     40.74 o 
  -3  -6   4      132.06      123.35      3.35 o 
  -2  -6   4      127.24      135.39      5.41 o 
  -1  -6   4      215.86      214.63      2.91 o 
   0  -6   4     1023.08     1028.63      9.46 o 
   1  -6   4      942.92      952.77      8.89 o 
   2  -6   4        0.23        2.52      0.59 o 
   3  -6   4      499.33      535.79      5.75 o 
   4  -6   4      543.38      528.31      5.77 o 
   5  -6   4      849.14      817.04     11.12 o 
   6  -6   4      216.69      192.72     17.65 o 
   7  -6   4      669.91      644.78     12.97 o 
   8  -6   4      126.03      122.60      6.34 o 
   9  -6   4       10.29       14.80      2.42 o 
  10  -6   4        9.88       13.02      2.67 o 
  -9  -5   4        3.08        3.80      1.61 o 
  -8  -5   4        9.42        8.39      1.76 o 
  -7  -5   4       51.33       51.77      2.99 o 
  -6  -5   4        6.14        4.44      1.31 o 
  -5  -5   4      205.75      204.70      4.81 o 
  -4  -5   4       80.31       69.12      2.63 o 
  -3  -5   4        2.45        1.52      0.84 o 
  -2  -5   4     1402.06     1317.87     13.39 o 
  -1  -5   4     3766.74     3973.08     36.50 o 
   0  -5   4     2878.34     2984.56     34.92 o 
   1  -5   4        7.59       24.90      0.93 o 
   2  -5   4       22.68       17.89      0.87 o 
   3  -5   4       68.11       68.88      1.72 o 
   4  -5   4     1344.15     1348.00     13.71 o 
   5  -5   4      515.92      526.86      7.91 o 
   6  -5   4      492.66      474.09      7.65 o 
   7  -5   4      837.09      783.03     11.38 o 
   8  -5   4        1.65        4.66      1.81 o 
   9  -5   4       43.73       38.17      5.48 o 
  10  -5   4      178.01      197.77     10.63 o 
  11  -5   4      160.35      155.27      9.94 o 
  -9  -4   4        4.00        3.50      1.56 o 
  -8  -4   4       62.75       58.13      3.02 o 
  -7  -4   4        0.80        0.02      1.69 o 
  -6  -4   4       17.33       19.73      2.39 o 
  -5  -4   4     4916.88     4658.49     50.53 o 
  -4  -4   4       15.42       15.04      1.39 o 
  -3  -4   4      621.12      633.22     14.25 o 
  -2  -4   4        3.71        1.90      0.74 o 
  -1  -4   4       37.61       32.48      1.22 o 
   0  -4   4     1732.14     1600.42     15.45 o 
   1  -4   4       16.80       20.78      0.90 o 
   2  -4   4     2931.76     2679.15     24.83 o 
   3  -4   4        3.46       18.76      0.91 o 
   4  -4   4      277.09      266.93      7.32 o 
   5  -4   4      977.11      966.64     10.40 o 
   6  -4   4      544.69      532.02      8.13 o 
   7  -4   4       37.90       40.28      2.16 o 
   8  -4   4        3.18        2.96      1.31 o 
   9  -4   4       27.81       28.85      2.91 o 
  10  -4   4      161.11      183.72      9.94 o 
  11  -4   4        0.41        4.11      3.43 o 
 -10  -3   4        0.25        0.34      3.08 o 
  -9  -3   4       12.83       11.75      2.54 o 
  -8  -3   4       91.27       88.21      3.61 o 
  -7  -3   4        1.77        3.19      1.24 o 
  -6  -3   4     1697.32     1562.97     19.52 o 
  -5  -3   4      474.96      511.63      8.11 o 
  -4  -3   4      155.49      156.44      3.69 o 
  -3  -3   4      355.27      400.17      6.26 o 
  -2  -3   4      192.24      224.00      4.00 o 
  -1  -3   4     1361.40     1501.07     14.47 o 
   0  -3   4      162.34      166.82      2.50 o 
   1  -3   4      693.50      717.93      7.47 o 
   2  -3   4     1137.62     1029.61     10.24 o 
   3  -3   4      604.72      536.76      6.02 o 
   4  -3   4      941.10     1074.06     11.02 o 
   5  -3   4      972.24      975.94     10.42 o 
   6  -3   4       15.60       20.14      1.56 o 
   7  -3   4       69.22       79.38      3.99 o 
   8  -3   4      447.89      433.98      7.70 o 
   9  -3   4      200.58      213.66      8.51 o 
  10  -3   4      344.31      344.82     13.71 o 
  11  -3   4      141.06      152.87      9.60 o 
 -10  -2   4       19.18       20.22      4.46 o 
  -9  -2   4       23.68       34.53      3.27 o 
  -8  -2   4       40.36       33.20      2.36 o 
  -7  -2   4        7.76        6.83      1.44 o 
  -6  -2   4       13.32       14.85      1.71 o 
  -5  -2   4       31.76       31.98      3.66 o 
  -4  -2   4      332.99      326.54      5.60 o 
  -3  -2   4      160.04      171.34      3.49 o 
  -2  -2   4      189.32      193.05      3.49 o 
  -1  -2   4      304.60      398.89      5.34 o 
   0  -2   4      346.79      367.68      7.25 o 
   1  -2   4        0.90       13.11      1.03 o 
   2  -2   4      108.60       93.09      2.10 o 
   3  -2   4       17.08       13.98      1.27 o 
   4  -2   4      103.08       99.40      3.12 o 
   5  -2   4      154.29      138.66      3.22 o 
   6  -2   4     3402.41     3485.70     32.72 o 
   7  -2   4        0.03        1.90      0.80 o 
   8  -2   4       29.87       39.05      2.24 o 
   9  -2   4      551.31      542.65      9.44 o 
  10  -2   4       29.20       35.78      3.27 o 
  11  -2   4        6.27        5.48      3.43 o 
 -10  -1   4       57.64       62.04      6.51 o 
  -9  -1   4      138.21      134.71      8.23 o 
  -8  -1   4        0.32       -0.87      2.40 o 
  -7  -1   4       70.40       65.30      2.96 o 
  -6  -1   4      352.94      356.21      6.56 o 
  -5  -1   4     3287.73     3080.39     34.16 o 
  -4  -1   4      143.07      143.15      3.35 o 
  -3  -1   4        0.17        1.12      0.30 o 
  -2  -1   4     1156.71     1236.04     12.11 o 
  -1  -1   4     5255.19     5940.98     61.41 o 
   0  -1   4      600.71      578.16      8.11 o 
   1  -1   4     1541.82     1397.31     15.50 o 
   2  -1   4      392.64      322.77      5.69 o 
   3  -1   4       26.17       20.72      1.68 o 
   4  -1   4      500.98      463.39      5.46 o 
   5  -1   4      204.16      223.99      4.40 o 
   6  -1   4       44.41       51.72      1.74 o 
   7  -1   4       15.09       18.85      1.31 o 
   8  -1   4      144.16      155.18      4.08 o 
   9  -1   4        1.92        3.72      1.65 o 
  10  -1   4       43.67       34.11      3.15 o 
  11  -1   4       37.99       48.50      3.86 o 
 -10   0   4      179.78      184.16      7.27 o 
  -9   0   4       17.48       25.89      3.02 o 
  -8   0   4      364.04      346.09      9.09 o 
  -7   0   4      500.09      469.70     10.30 o 
  -6   0   4     2100.89     2018.60     23.73 o 
  -5   0   4        1.52        4.49      1.04 o 
  -4   0   4     2656.89     2645.75     29.21 o 
  -3   0   4      406.99      416.31      6.13 o 
  -2   0   4     2169.94     2173.88     20.26 o 
  -1   0   4     3690.98     3508.82     31.75 o 
   0   0   4      866.35      852.31      9.10 o 
   1   0   4      368.54      454.24      4.80 o 
   2   0   4        6.99        5.92      1.46 o 
   3   0   4     1160.13     1118.19     10.91 o 
   4   0   4        0.36        4.53      0.60 o 
   5   0   4       14.72        5.49      0.72 o 
   6   0   4      585.09      601.72      7.28 o 
   7   0   4       58.72       81.25      2.34 o 
   8   0   4       15.41       15.29      1.41 o 
   9   0   4      154.28      137.91      5.07 o 
  10   0   4      383.21      399.15     10.97 o 
  11   0   4       63.20       62.73      5.83 o 
  12   0   4        0.04       -1.03      3.08 o 
 -10   1   4       68.41       83.47      5.21 o 
  -9   1   4       14.69       12.64      4.46 o 
  -8   1   4       60.43       60.59      3.86 o 
  -7   1   4      385.35      365.69      8.84 o 
  -6   1   4      641.13      586.76     11.51 o 
  -5   1   4     2165.45     2039.68     23.39 o 
  -4   1   4      142.37      161.67      3.61 o 
  -3   1   4     3511.41     3425.81     31.57 o 
  -2   1   4    10178.22    10551.43     93.53 o 
  -1   1   4      308.06      372.80      4.28 o 
   0   1   4      485.32      547.46      5.69 o 
   1   1   4     6326.54     6041.96     72.46 o 
   2   1   4      306.71      322.70      4.20 o 
   3   1   4      120.34      160.79      2.41 o 
   4   1   4       95.85       82.46      1.79 o 
   5   1   4       16.03       19.20      1.03 o 
   6   1   4       79.36       90.91      2.27 o 
   7   1   4     1481.43     1397.52     14.74 o 
   8   1   4      475.75      487.34      6.81 o 
   9   1   4      151.27      138.15      4.15 o 
  10   1   4       49.53       41.47      4.46 o 
  11   1   4       47.86       37.70      5.14 o 
 -10   2   4       45.39       47.26      4.24 o 
  -9   2   4      138.29      146.61      6.18 o 
  -8   2   4       84.77       74.16      4.24 o 
  -7   2   4      123.35      106.94      4.61 o 
  -6   2   4      421.53      400.11      8.96 o 
  -5   2   4       17.30       28.97      1.66 o 
  -4   2   4      107.24       93.64      2.10 o 
  -3   2   4     1021.97     1001.57     11.92 o 
  -2   2   4     1711.88     1836.88     17.43 o 
  -1   2   4     5373.81     5419.92     48.54 o 
   0   2   4     2870.17     3117.28     28.34 o 
   1   2   4     1383.23     1371.89     18.71 o 
   2   2   4      483.16      455.75      5.63 o 
   3   2   4       18.96       41.87      1.24 o 
   4   2   4       96.39      120.32      2.19 o 
   5   2   4      278.58      321.37      4.41 o 
   6   2   4      593.23      591.21      7.19 o 
   7   2   4      202.29      199.43      3.73 o 
   8   2   4       14.13       16.35      1.58 o 
   9   2   4       71.00       65.51      3.64 o 
  10   2   4      146.36      127.85      7.54 o 
  11   2   4       46.12       51.41      5.48 o 
 -10   3   4        0.35        6.86      3.77 o 
  -9   3   4      276.47      291.64      8.84 o 
  -8   3   4       37.25       39.63      3.39 o 
  -7   3   4        4.87        6.34      1.94 o 
  -6   3   4      101.99      112.26      4.36 o 
  -5   3   4       47.41       50.33      2.22 o 
  -4   3   4        0.03        3.86      2.45 o 
  -3   3   4     1528.77     1596.15     15.66 o 
  -2   3   4      391.85      461.76      5.34 o 
  -1   3   4       10.09        2.83      0.45 o 
   0   3   4     1183.56     1158.24     11.13 o 
   1   3   4     3589.83     3476.83     31.49 o 
   2   3   4      141.76      187.17      3.99 o 
   3   3   4      473.40      485.96      8.00 o 
   4   3   4       45.54       62.88      1.63 o 
   5   3   4      835.62      747.16      8.31 o 
   6   3   4      457.61      455.58      5.99 o 
   7   3   4       47.01       47.99      1.87 o 
   8   3   4     1469.50     1485.32     22.78 o 
   9   3   4      100.91       69.97      5.14 o 
  10   3   4        5.33        5.66      1.94 o 
  11   3   4      132.96      150.13      8.91 o 
  -9   4   4       12.43        8.95      3.77 o 
  -8   4   4      159.51      135.27      5.57 o 
  -7   4   4      144.98      158.75      5.82 o 
  -6   4   4       54.98       43.98      3.02 o 
  -5   4   4        2.26        3.87      1.04 o 
  -4   4   4     1566.91     1444.82     19.45 o 
  -3   4   4     1657.56     1604.10     26.90 o 
  -2   4   4     2103.99     2074.30     19.69 o 
  -1   4   4       19.75       20.12      0.83 o 
   0   4   4       58.95       59.68      1.84 o 
   1   4   4        0.18       12.65      0.65 o 
   2   4   4      491.33      485.06      6.59 o 
   3   4   4     3236.35     3306.68     35.22 o 
   4   4   4       21.09       38.26      2.31 o 
   5   4   4        0.50        6.18      0.80 o 
   6   4   4      601.98      665.79      7.91 o 
   7   4   4     1030.76      998.16     16.36 o 
   8   4   4      283.83      247.85      6.66 o 
   9   4   4      571.67      560.68     15.60 o 
  10   4   4      154.09      161.66      5.90 o 
  11   4   4       67.50       79.33      5.83 o 
  -9   5   4       63.59       66.74      6.17 o 
  -8   5   4      246.74      228.99      7.39 o 
  -7   5   4       80.73       85.44      4.36 o 
  -6   5   4      124.89      123.23      4.85 o 
  -5   5   4      584.08      561.46      8.70 o 
  -4   5   4       96.43       94.75      2.90 o 
  -3   5   4     1890.50     1941.36     22.36 o 
  -2   5   4      107.90      114.38      3.50 o 
  -1   5   4       65.56       95.19      1.87 o 
   0   5   4      111.22      121.88      2.09 o 
   1   5   4      628.69      717.21      9.03 o 
   2   5   4        7.55       12.24      0.99 o 
   3   5   4      357.79      397.22      5.94 o 
   4   5   4     1732.26     1749.10     19.99 o 
   5   5   4     1663.37     1669.36     19.46 o 
   6   5   4     1335.35     1255.53     15.55 o 
   7   5   4      132.79      170.42      6.34 o 
   8   5   4        0.88        5.87      1.89 o 
   9   5   4       15.90       14.64      3.26 o 
  10   5   4       82.21       87.71      5.14 o 
  11   5   4       88.48       87.73      6.68 o 
  -9   6   4       30.47       29.37      7.03 o 
  -8   6   4       37.44       36.93      3.39 o 
  -7   6   4      360.24      368.10      9.33 o 
  -6   6   4      593.03      587.52     11.48 o 
  -5   6   4        0.06        7.15      1.44 o 
  -4   6   4      632.69      626.09      9.23 o 
  -3   6   4     4221.24     4211.93     48.22 o 
  -2   6   4     1949.28     1916.44     21.96 o 
  -1   6   4       72.96       67.83      1.64 o 
   0   6   4        0.92        2.62      0.80 o 
   1   6   4      127.90      119.29      3.43 o 
   2   6   4     1516.69     1495.01     17.34 o 
   3   6   4        5.59        8.56      1.53 o 
   4   6   4       16.24        8.05      1.04 o 
   5   6   4      187.58      191.20      4.07 o 
   6   6   4      393.86      378.04      6.45 o 
   7   6   4       27.65       21.26      2.18 o 
   8   6   4        0.00        2.06      1.70 o 
   9   6   4      158.26      158.65      6.86 o 
  10   6   4      227.04      232.60     11.31 o 
  11   6   4        2.43        2.57      2.18 o 
  -9   7   4        5.12        5.66      2.18 o 
  -8   7   4      204.38      245.01      8.23 o 
  -7   7   4        0.03        0.91      1.81 o 
  -6   7   4       89.37       78.95      3.29 o 
  -5   7   4     1159.76     1110.32     14.97 o 
  -4   7   4      374.10      377.05      6.79 o 
  -3   7   4      769.17      793.49     12.36 o 
  -2   7   4      554.41      511.18      7.65 o 
  -1   7   4       68.45       82.90      1.97 o 
   0   7   4        2.15        0.64      0.58 o 
   1   7   4     1189.54     1085.16     12.62 o 
   2   7   4       12.84       25.02      1.70 o 
   3   7   4      808.58      818.03     10.82 o 
   4   7   4      111.96      121.82      3.23 o 
   5   7   4     1791.47     1824.06     21.50 o 
   6   7   4       57.31       49.22      2.91 o 
   7   7   4      280.47      254.68      7.03 o 
   8   7   4      421.43      403.41     22.28 o 
   9   7   4      399.58      392.16      9.93 o 
  10   7   4       57.21       61.33      4.63 o 
  -9   8   4        2.00        0.81      2.23 o 
  -8   8   4      157.27      163.34      6.54 o 
  -7   8   4       93.46      107.93     10.28 o 
  -6   8   4      587.96      542.96     13.26 o 
  -5   8   4        6.98       12.36      2.19 o 
  -4   8   4        6.07        5.30      1.24 o 
  -3   8   4       99.97      112.41      5.82 o 
  -2   8   4       37.41       44.22      2.09 o 
  -1   8   4       99.50       88.78      2.67 o 
   0   8   4      186.65      175.92      3.27 o 
   1   8   4     1929.76     1986.98     22.74 o 
   2   8   4      122.84      115.85      3.15 o 
   3   8   4      330.11      285.02      5.34 o 
   4   8   4      416.51      446.29      7.32 o 
   5   8   4      634.32      620.05     15.83 o 
   6   8   4        8.46       14.28      2.18 o 
   7   8   4       13.60       12.19      2.18 o 
   8   8   4       91.02       96.15      4.61 o 
   9   8   4       97.76      104.61      5.09 o 
  10   8   4       19.85       21.96      3.15 o 
  -8   9   4       31.97       34.55      3.64 o 
  -7   9   4      162.38      187.32      5.47 o 
  -6   9   4      104.77      109.71      4.21 o 
  -5   9   4       17.29       19.49      1.98 o 
  -4   9   4      792.42      720.49     10.94 o 
  -3   9   4       39.76       45.79      2.36 o 
  -2   9   4      258.01      243.29      5.05 o 
  -1   9   4      527.69      511.10      9.36 o 
   0   9   4        0.77        4.01      0.95 o 
   1   9   4       13.62       13.99      2.74 o 
   2   9   4     5198.25     5208.90     55.73 o 
   3   9   4     2861.12     2729.33     30.93 o 
   4   9   4      664.19      631.63      9.56 o 
   5   9   4      536.68      524.16      8.87 o 
   6   9   4        0.01        0.69      1.45 o 
   7   9   4      148.22      139.24     11.48 o 
   8   9   4      120.48      115.46      5.21 o 
   9   9   4        1.16        2.68      3.26 o 
  -8  10   4        0.72        4.97      2.42 o 
  -7  10   4        7.21       11.21      2.10 o 
  -6  10   4       10.27        9.81      2.23 o 
  -5  10   4      179.83      182.50      5.14 o 
  -4  10   4        1.08        1.50      1.40 o 
  -3  10   4        1.18        2.19      1.15 o 
  -2  10   4        7.73       11.06      1.56 o 
  -1  10   4      174.90      190.78      5.69 o 
   0  10   4     1297.01     1221.19     19.48 o 
   1  10   4      620.90      610.32      9.13 o 
   2  10   4      159.45      176.23      5.75 o 
   3  10   4      977.91     1012.66     13.71 o 
   4  10   4      705.59      670.39     10.59 o 
   5  10   4       13.35        7.98      4.63 o 
   6  10   4      196.64      203.95      6.54 o 
   7  10   4      155.19      151.50      8.57 o 
   8  10   4        1.99        0.51      2.23 o 
   9  10   4      122.18      128.16      6.04 o 
  -7  11   4        1.34        4.87      1.76 o 
  -6  11   4       15.63       17.21      2.41 o 
  -5  11   4       23.48       23.69      2.30 o 
  -4  11   4        5.82        9.30      1.71 o 
  -3  11   4       16.00       19.80      1.96 o 
  -2  11   4      311.61      303.10      7.85 o 
  -1  11   4       14.39       19.43      2.29 o 
   0  11   4      446.26      394.98      9.07 o 
   1  11   4     1638.57     1550.01     25.02 o 
   2  11   4      100.05       86.51      3.15 o 
   3  11   4      648.92      633.44     12.03 o 
   4  11   4       27.44       30.76      2.18 o 
   5  11   4      390.56      405.41      9.57 o 
   6  11   4       18.27       22.33      2.67 o 
   7  11   4       23.32       23.01      2.91 o 
   8  11   4       15.45        8.26      2.54 o 
  -7  12   4       36.81       46.05      6.09 o 
  -6  12   4      122.01      112.40      5.56 o 
  -5  12   4       27.05       34.89      2.70 o 
  -4  12   4      187.80      162.85      6.15 o 
  -3  12   4      654.78      588.05     12.44 o 
  -2  12   4       33.52       33.96      4.63 o 
  -1  12   4       27.47       27.11      2.78 o 
   0  12   4      306.96      293.03     21.59 o 
   1  12   4      316.25      321.63      8.09 o 
   2  12   4       57.81       66.45      2.96 o 
   3  12   4      151.60      160.29      4.96 o 
   4  12   4      143.74      146.81      4.42 o 
   5  12   4      293.38      276.36      7.87 o 
   6  12   4        0.67        4.63      1.94 o 
   7  12   4       54.68       43.84      3.75 o 
   8  12   4       41.41       58.96      6.17 o 
  -6  13   4       36.09       43.35      3.99 o 
  -5  13   4        9.88        3.50      2.29 o 
  -4  13   4        6.59        4.46      3.08 o 
  -3  13   4      170.74      175.66      6.39 o 
  -2  13   4        0.23        0.63      1.56 o 
  -1  13   4      198.71      203.49      7.54 o 
   0  13   4        0.51        2.40      1.45 o 
   1  13   4       16.34       19.67      2.54 o 
   2  13   4        1.08        5.83      2.40 o 
   3  13   4       58.08       64.70      3.10 o 
   4  13   4        0.31        0.34      1.70 o 
   5  13   4       33.50       43.18      6.34 o 
   6  13   4      414.06      460.82     11.38 o 
   7  13   4      156.21      161.90      6.66 o 
  -5  14   4        7.03        8.14      2.78 o 
  -4  14   4        3.93        4.11      3.43 o 
  -3  14   4      191.10      218.52      8.91 o 
  -2  14   4      245.23      270.48      8.20 o 
  -1  14   4        1.98        5.10      2.05 o 
   0  14   4      226.54      240.34      7.50 o 
   1  14   4        5.76        3.84      1.81 o 
   2  14   4        1.56        1.13      2.91 o 
   3  14   4      124.37      122.48      5.45 o 
   4  14   4        6.26        9.45      2.42 o 
   5  14   4      703.12      741.01     15.38 o 
   6  14   4       58.65       75.58      4.85 o 
  -4  15   4      327.42      355.44     14.05 o 
  -3  15   4      118.80      130.32      6.04 o 
  -2  15   4        0.39        4.11      3.08 o 
  -1  15   4      410.94      403.09     10.49 o 
   0  15   4       24.07       29.29      3.43 o 
   1  15   4       14.96       16.67      2.78 o 
   2  15   4      936.99     1000.69     18.89 o 
   4  15   4        0.90       -0.69      2.74 o 
   5  15   4      551.18      600.86     18.85 o 
  -2  16   4      102.11      112.43      7.88 o 
  -1  16   4       49.58       53.26      4.24 o 
   0  16   4      121.23      135.98      6.29 o 
   1  16   4      247.68      256.80     12.17 o 
   2  16   4      107.84      105.03      5.56 o 
   2 -15   5       29.31       32.22      5.14 o 
  -2 -14   5       23.35       21.59      4.46 o 
   1 -14   5      106.44      104.54      7.20 o 
   2 -14   5      151.35      154.15      5.00 o 
   3 -14   5        6.47        2.08      1.84 o 
   4 -14   5       11.02        8.61      2.78 o 
   5 -14   5      111.36      108.66      8.23 o 
  -3 -13   5        5.62        0.34      2.74 o 
  -2 -13   5        0.44        3.43      2.74 o 
  -1 -13   5      162.47      144.65      7.88 o 
   0 -13   5       55.02       56.56      5.14 o 
   1 -13   5       14.29       22.28      4.11 o 
   2 -13   5      135.93      129.63      4.33 o 
   3 -13   5       10.04       14.50      2.10 o 
   4 -13   5      258.01      226.93      6.11 o 
   5 -13   5        5.13        4.28      2.42 o 
   6 -13   5        6.75        8.57      3.77 o 
  -4 -12   5       42.32       48.67      5.48 o 
  -3 -12   5       56.17       67.52      5.83 o 
  -2 -12   5       48.61       51.68      4.63 o 
  -1 -12   5       15.38       12.66      2.29 o 
   0 -12   5        9.91        8.91      3.08 o 
   1 -12   5      520.71      514.76      8.79 o 
   2 -12   5        0.17        4.22      1.56 o 
   3 -12   5      484.35      460.62      8.54 o 
   4 -12   5       14.05       14.44      2.16 o 
   5 -12   5      449.45      507.81     15.77 o 
   6 -12   5      137.98      139.49      6.30 o 
   7 -12   5       19.39       16.27      3.02 o 
  -5 -11   5       41.68       38.05      4.80 o 
  -4 -11   5      237.33      227.25     10.28 o 
  -3 -11   5      174.24      175.08      6.18 o 
  -2 -11   5      114.91       97.62      4.48 o 
  -1 -11   5      152.42      148.88      5.21 o 
   0 -11   5      195.87      212.32      6.42 o 
   1 -11   5        6.40       11.26      1.35 o 
   2 -11   5        0.42        2.49      1.31 o 
   3 -11   5      161.45      142.71      6.92 o 
   4 -11   5       82.67       91.49      3.75 o 
   5 -11   5       30.57       31.46      3.27 o 
   6 -11   5       10.18       14.77      2.78 o 
   7 -11   5      148.39      160.05      6.66 o 
   8 -11   5        0.00        1.20      2.18 o 
  -6 -10   5       15.67       10.96      2.54 o 
  -5 -10   5       52.15       60.65      5.57 o 
  -4 -10   5      190.32      204.63      6.66 o 
  -3 -10   5       41.75       42.58      4.97 o 
  -2 -10   5      130.09      143.30      5.21 o 
  -1 -10   5      137.85      143.60      6.86 o 
   0 -10   5       65.06       64.65      4.97 o 
   1 -10   5      143.80      109.24      2.90 o 
   2 -10   5       83.95       84.06      3.15 o 
   3 -10   5       15.09        9.95      1.64 o 
   4 -10   5      245.33      266.79      9.42 o 
   5 -10   5      401.07      380.93      9.69 o 
   6 -10   5        0.25        2.95      1.71 o 
   7 -10   5      178.94      192.40      7.37 o 
   8 -10   5       24.07       26.67      3.27 o 
  -7  -9   5        8.67        8.32      2.29 o 
  -6  -9   5       58.59       48.34      3.03 o 
  -5  -9   5      100.66      118.39      4.22 o 
  -4  -9   5       15.73       12.57      2.32 o 
  -3  -9   5      399.98      404.16      7.45 o 
  -2  -9   5      337.79      317.75     12.85 o 
  -1  -9   5       57.19       50.00      3.43 o 
   0  -9   5      405.10      376.40      5.57 o 
   1  -9   5      141.48      146.89      3.27 o 
   2  -9   5      504.25      446.77      6.36 o 
   3  -9   5       24.29       18.13      2.17 o 
   4  -9   5      400.51      396.29      9.06 o 
   5  -9   5       52.68       48.55      3.94 o 
   6  -9   5      150.56      145.83     12.51 o 
   7  -9   5       16.37       15.76      2.54 o 
   8  -9   5       16.61       13.36      2.54 o 
   9  -9   5       68.23       67.65      4.72 o 
  -8  -8   5        7.38        6.17      3.08 o 
  -7  -8   5       42.46       33.76      3.39 o 
  -6  -8   5       66.89       73.61      3.70 o 
  -5  -8   5        1.11        1.80      1.31 o 
  -4  -8   5      154.49      145.82      7.96 o 
  -3  -8   5      312.92      274.02     10.87 o 
  -2  -8   5      266.78      265.79      5.40 o 
  -1  -8   5       33.14       35.55      1.96 o 
   0  -8   5      184.69      196.44      4.41 o 
   1  -8   5       44.71       56.93      2.01 o 
   2  -8   5      520.51      484.07      6.48 o 
   3  -8   5        0.83        4.01      1.04 o 
   4  -8   5      212.82      201.03      6.06 o 
   5  -8   5        1.47       -0.78      1.32 o 
   6  -8   5        0.20        1.71      1.45 o 
   7  -8   5       61.15       57.71      3.86 o 
   8  -8   5      143.68      141.84      5.93 o 
   9  -8   5       21.51       22.85      6.00 o 
  10  -8   5      414.19      400.00     15.42 o 
  -8  -7   5       68.04       61.13      4.24 o 
  -7  -7   5       39.50       40.97      3.92 o 
  -6  -7   5      332.20      349.38      7.32 o 
  -5  -7   5      107.39      116.87      3.89 o 
  -4  -7   5     1649.06     1607.70     20.56 o 
  -3  -7   5       20.48       21.36      1.71 o 
  -2  -7   5     1268.60     1304.26     16.28 o 
  -1  -7   5       22.10       33.86      1.88 o 
   0  -7   5      604.62      563.54      7.72 o 
   1  -7   5      950.26      910.83     12.06 o 
   2  -7   5      248.52      224.87      5.33 o 
   3  -7   5       10.12       10.36      1.36 o 
   4  -7   5      929.97      867.11     15.15 o 
   5  -7   5        0.06        0.34      1.21 o 
   6  -7   5      298.13      300.86     11.83 o 
   7  -7   5       89.01       83.39      4.34 o 
   8  -7   5       22.76       27.60      3.02 o 
   9  -7   5       16.38       16.66      3.26 o 
  10  -7   5        6.93       10.95      2.67 o 
  -8  -6   5        0.15        0.23      1.40 o 
  -7  -6   5        1.51        4.86      1.76 o 
  -6  -6   5       21.12       21.90      2.10 o 
  -5  -6   5      279.71      258.97      6.59 o 
  -4  -6   5      121.89      138.30      5.29 o 
  -3  -6   5       47.69       57.25      2.67 o 
  -2  -6   5       11.36        8.54      1.45 o 
  -1  -6   5      209.09      202.16      3.43 o 
   0  -6   5      146.64      183.89      3.22 o 
   1  -6   5       27.16       45.94      1.60 o 
   2  -6   5       39.23       39.36      1.93 o 
   3  -6   5     1388.21     1389.83     16.87 o 
   4  -6   5      370.91      358.41      6.14 o 
   5  -6   5      171.06      169.36      5.33 o 
   6  -6   5     3140.19     3049.10     56.38 o 
   7  -6   5       48.49       40.87      8.23 o 
   8  -6   5      400.18      403.83      9.93 o 
   9  -6   5      103.52      102.31      7.20 o 
  10  -6   5        0.03        0.60      2.05 o 
  -9  -5   5        2.95        4.11      4.11 o 
  -8  -5   5       78.24       92.57      3.89 o 
  -7  -5   5      241.23      239.61      5.94 o 
  -6  -5   5       12.22        9.66      2.92 o 
  -5  -5   5      147.80      145.14      4.16 o 
  -4  -5   5      217.59      207.47      7.65 o 
  -3  -5   5      799.78      742.34     10.35 o 
  -2  -5   5       73.70       86.49      2.70 o 
  -1  -5   5      107.34       93.33      2.67 o 
   0  -5   5      305.40      396.94      5.13 o 
   1  -5   5       70.99       72.51      1.73 o 
   2  -5   5       81.82      122.50      3.02 o 
   3  -5   5      198.46      212.69      4.21 o 
   4  -5   5      461.50      470.47      7.20 o 
   5  -5   5      318.84      313.15      5.62 o 
   6  -5   5      720.01      672.30     12.72 o 
   7  -5   5      529.46      515.48     10.90 o 
   8  -5   5     1148.96     1114.10     19.50 o 
   9  -5   5       14.50       12.40      2.29 o 
  10  -5   5       39.15       45.37      3.75 o 
  11  -5   5       11.31        9.60      4.11 o 
  -9  -4   5       73.90       85.53      5.29 o 
  -8  -4   5      183.06      182.11      5.32 o 
  -7  -4   5      927.47      885.01     13.32 o 
  -6  -4   5        0.09        2.52      1.24 o 
  -5  -4   5       59.42       61.08      2.77 o 
  -4  -4   5     3647.76     3421.51     37.86 o 
  -3  -4   5      105.96       90.40      2.77 o 
  -2  -4   5       36.12       45.12      2.23 o 
  -1  -4   5      350.21      326.40      4.29 o 
   0  -4   5       98.10       84.96      1.93 o 
   1  -4   5      437.29      453.59      6.59 o 
   2  -4   5      509.83      531.42      7.51 o 
   3  -4   5        0.32        3.05      0.50 o 
   4  -4   5     1369.95     1541.43     15.33 o 
   5  -4   5      683.56      696.95      9.45 o 
   6  -4   5        6.85       15.82      1.94 o 
   7  -4   5        0.05        6.42      2.06 o 
   8  -4   5       89.33       85.95      4.24 o 
   9  -4   5        5.09        1.96      1.65 o 
  10  -4   5       63.40       55.92      3.86 o 
  11  -4   5       31.03       22.62      4.80 o 
  -9  -3   5       86.45       99.03      5.32 o 
  -8  -3   5        9.54       10.30      1.71 o 
  -7  -3   5      429.38      422.11      8.04 o 
  -6  -3   5        1.15       -0.87      1.04 o 
  -5  -3   5     1036.48     1003.92     13.52 o 
  -4  -3   5       79.36       81.83      2.83 o 
  -3  -3   5     2572.04     2447.90     27.37 o 
  -2  -3   5        9.22        7.82      0.71 o 
  -1  -3   5      958.85      991.39     12.47 o 
   0  -3   5      647.01      580.33      7.34 o 
   1  -3   5        6.10        7.62      1.15 o 
   2  -3   5      590.96      634.73     13.99 o 
   3  -3   5     1148.78     1235.35     14.64 o 
   4  -3   5       93.09       77.28      1.83 o 
   5  -3   5      346.04      337.50      4.65 o 
   6  -3   5      481.02      449.44      5.95 o 
   7  -3   5     1592.85     1614.51     21.76 o 
   8  -3   5      267.95      278.49      7.50 o 
   9  -3   5        9.01        9.39      2.05 o 
  10  -3   5        3.84       14.05      3.77 o 
  11  -3   5      267.42      282.44     13.02 o 
  -9  -2   5      103.93      113.43     10.63 o 
  -8  -2   5        4.21        7.03      2.18 o 
  -7  -2   5      246.85      253.68      7.12 o 
  -6  -2   5       76.77       68.27      3.08 o 
  -5  -2   5      153.24      151.92      5.31 o 
  -4  -2   5      637.13      622.89      8.97 o 
  -3  -2   5      126.71      122.22      3.03 o 
  -2  -2   5      164.28      168.59      2.71 o 
  -1  -2   5     4910.76     4976.11     44.98 o 
   0  -2   5      197.56      181.78      2.65 o 
   1  -2   5      182.85      196.12      3.43 o 
   2  -2   5     1216.71     1298.50     14.97 o 
   3  -2   5      114.75      133.33      4.04 o 
   4  -2   5      633.86      708.05      7.71 o 
   5  -2   5      188.47      162.60      2.88 o 
   6  -2   5       60.89       69.66      2.07 o 
   7  -2   5      285.10      303.65      4.85 o 
   8  -2   5     1173.82     1090.38     17.30 o 
   9  -2   5       37.14       38.53      3.02 o 
  10  -2   5      257.16      257.76     11.31 o 
  11  -2   5      113.15      119.28      8.23 o 
  12  -2   5        3.03        3.08      3.43 o 
  -9  -1   5       51.64       46.78      3.88 o 
  -8  -1   5      262.96      238.09      7.51 o 
  -7  -1   5        0.34        0.09      1.11 o 
  -6  -1   5      221.56      197.39      5.10 o 
  -5  -1   5      216.27      205.11      4.82 o 
  -4  -1   5        1.19        4.24      1.26 o 
  -3  -1   5        5.16        8.35      0.99 o 
  -2  -1   5     4647.90     4797.25     43.48 o 
  -1  -1   5      937.28      960.33     10.83 o 
   0  -1   5      846.12      933.63      9.37 o 
   1  -1   5     6357.07     6410.72     66.42 o 
   2  -1   5       91.95       85.95      2.54 o 
   3  -1   5      693.35      690.38      7.24 o 
   4  -1   5       23.66       29.54      1.78 o 
   5  -1   5        0.30        2.64      0.91 o 
   6  -1   5       76.95       67.60      2.47 o 
   7  -1   5       21.96       20.93      2.83 o 
   8  -1   5      151.38      166.73      4.16 o 
   9  -1   5       24.79       30.71      2.70 o 
  10  -1   5       16.67       18.06      2.54 o 
  11  -1   5       40.44       42.16      5.48 o 
  -9   0   5      123.82      141.88      6.18 o 
  -8   0   5       96.22      109.26      5.31 o 
  -7   0   5      135.69      138.02      5.33 o 
  -6   0   5        1.66        3.99      1.24 o 
  -5   0   5       15.73       18.24      1.56 o 
  -4   0   5      957.06      979.07     12.53 o 
  -3   0   5      421.25      363.54      5.66 o 
  -2   0   5       13.03       11.95      0.88 o 
  -1   0   5     4283.58     4768.35     43.01 o 
   0   0   5       25.61        8.27      0.69 o 
   1   0   5      157.07      161.31      3.42 o 
   2   0   5      329.01      404.44      4.60 o 
   3   0   5     2204.57     2250.40     25.53 o 
   4   0   5     1324.89     1343.87     13.35 o 
   5   0   5      146.50      109.95      2.29 o 
   6   0   5      370.41      370.88      5.22 o 
   7   0   5      316.20      290.72      4.66 o 
   8   0   5      182.61      180.13      3.72 o 
   9   0   5      240.76      239.83      6.77 o 
  10   0   5      113.98      125.78      5.21 o 
  11   0   5       88.28       88.09      6.51 o 
  -9   1   5      117.75      127.60      5.82 o 
  -8   1   5      152.24      145.94      5.80 o 
  -7   1   5      229.66      233.68      7.02 o 
  -6   1   5        4.17       13.53      2.05 o 
  -5   1   5      249.01      230.23      4.78 o 
  -4   1   5      301.33      292.89      5.78 o 
  -3   1   5     2007.27     2016.47     19.40 o 
  -2   1   5      694.72      796.90      8.43 o 
  -1   1   5     2149.00     2164.44     20.22 o 
   0   1   5      118.32      134.36      2.18 o 
   1   1   5      101.54       90.14      1.59 o 
   2   1   5     1393.43     1349.53     27.29 o 
   3   1   5     3518.31     3786.83     34.44 o 
   4   1   5      313.99      339.47      4.36 o 
   5   1   5     1252.16     1382.21     13.96 o 
   6   1   5       12.43       14.59      1.06 o 
   7   1   5     1457.56     1437.65     15.12 o 
   8   1   5      444.31      465.30      6.64 o 
   9   1   5       26.54       30.72      2.10 o 
  10   1   5      201.97      224.85      9.60 o 
  11   1   5       65.28       79.18      6.51 o 
  12   1   5       66.59       69.58      6.51 o 
  -9   2   5       21.55       25.43      3.12 o 
  -8   2   5       12.53       19.75      2.67 o 
  -7   2   5      831.58      754.11     16.28 o 
  -6   2   5     2143.95     1987.35     29.57 o 
  -5   2   5       43.94       49.04      2.83 o 
  -4   2   5      671.98      668.37      7.80 o 
  -3   2   5        1.01        3.97      0.79 o 
  -2   2   5     1400.94     1443.27     14.14 o 
  -1   2   5        2.90        5.06      0.58 o 
   0   2   5     1149.81     1382.19     13.24 o 
   1   2   5       54.69       62.83      1.31 o 
   2   2   5     6267.37     6617.10     58.99 o 
   3   2   5       21.47       18.19      0.83 o 
   4   2   5     1029.61     1073.75     10.96 o 
   5   2   5        0.02        2.61      0.63 o 
   6   2   5      798.68      788.55      8.95 o 
   7   2   5      536.01      528.54      6.98 o 
   8   2   5      229.03      254.01      4.54 o 
   9   2   5      368.20      365.24      8.60 o 
  10   2   5      152.94      175.99      5.93 o 
  11   2   5        3.91        3.77      3.08 o 
  -9   3   5        5.29        8.00      6.00 o 
  -8   3   5      262.82      270.38      8.12 o 
  -7   3   5        0.00       -1.21      1.21 o 
  -6   3   5      806.88      756.67     14.05 o 
  -5   3   5       89.37       90.67      6.00 o 
  -4   3   5      140.96      126.96      2.64 o 
  -3   3   5     1523.58     1437.92     14.42 o 
  -2   3   5     2390.71     2466.48     23.21 o 
  -1   3   5      884.42      936.14     10.49 o 
   0   3   5        0.68        3.08      0.51 o 
   1   3   5      345.99      363.46      4.21 o 
   2   3   5       97.26      107.80      2.91 o 
   3   3   5       70.92       80.65      2.54 o 
   4   3   5        1.11        7.51      1.43 o 
   5   3   5       43.34       58.29      1.68 o 
   6   3   5        2.50       12.24      1.04 o 
   7   3   5      174.66      184.05      4.22 o 
   8   3   5       47.37       55.31      3.27 o 
   9   3   5      277.96      248.94      6.90 o 
  10   3   5       23.39       27.54      2.78 o 
  11   3   5      501.98      524.77     17.48 o 
  -9   4   5        3.80        1.14      2.14 o 
  -8   4   5       86.04       75.09      4.36 o 
  -7   4   5      124.24      142.18      5.45 o 
  -6   4   5      311.29      296.93      7.63 o 
  -5   4   5       56.21       58.78      4.28 o 
  -4   4   5     1713.97     1679.32     19.99 o 
  -3   4   5      561.97      629.30      8.77 o 
  -2   4   5      956.77     1005.13     10.43 o 
  -1   4   5      649.05      637.49      7.06 o 
   0   4   5      140.53      176.90      2.64 o 
   1   4   5     1667.79     1820.41     17.21 o 
   2   4   5     5799.49     6172.40     64.18 o 
   3   4   5     1905.68     2039.56     22.63 o 
   4   4   5      509.12      435.51      6.46 o 
   5   4   5     1099.67     1096.02     13.52 o 
   6   4   5       28.73       26.44      1.71 o 
   7   4   5       44.90       42.76      2.48 o 
   8   4   5       50.61       56.56      3.39 o 
   9   4   5       14.92       23.71      2.74 o 
  10   4   5        3.44        4.71      1.81 o 
  11   4   5      224.45      211.53      7.26 o 
  -9   5   5       32.84       41.08      3.88 o 
  -8   5   5       89.51       84.53      6.86 o 
  -7   5   5        1.67        3.13      1.89 o 
  -6   5   5       36.80       28.02      2.67 o 
  -5   5   5      296.44      295.59      5.93 o 
  -4   5   5      308.81      280.62      5.41 o 
  -3   5   5      276.08      282.46      5.15 o 
  -2   5   5        7.57        2.78      0.65 o 
  -1   5   5      293.57      240.80      3.44 o 
   0   5   5     1144.82     1082.75     10.95 o 
   1   5   5      136.26      146.20      3.03 o 
   2   5   5     3224.23     3456.83     37.07 o 
   3   5   5       44.17       45.09      1.78 o 
   4   5   5      445.07      477.21      6.99 o 
   5   5   5      234.73      233.62      4.48 o 
   6   5   5     1038.59     1004.24     13.06 o 
   7   5   5       24.28       24.34      2.18 o 
   8   5   5      172.51      160.11      7.88 o 
   9   5   5      193.86      195.37      6.30 o 
  10   5   5       72.74       59.41      3.86 o 
  11   5   5        2.46        2.80      2.05 o 
  -9   6   5        0.26        1.47      1.97 o 
  -8   6   5       20.37       32.76      3.39 o 
  -7   6   5      249.25      241.24      7.51 o 
  -6   6   5      563.61      570.56     11.87 o 
  -5   6   5      270.65      277.62      5.80 o 
  -4   6   5      258.15      251.92      7.11 o 
  -3   6   5      138.45      133.94      3.49 o 
  -2   6   5      211.95      191.65      3.95 o 
  -1   6   5      170.55      194.64      3.13 o 
   0   6   5      108.67      181.17      2.90 o 
   1   6   5      182.17      183.99      3.55 o 
   2   6   5       67.81       49.43      1.91 o 
   3   6   5      354.39      390.12      6.13 o 
   4   6   5     1835.93     1732.19     20.19 o 
   5   6   5        0.37        3.95      0.91 o 
   6   6   5      180.80      167.57      4.09 o 
   7   6   5       12.04       16.74      2.05 o 
   8   6   5     1011.66      962.22     18.51 o 
   9   6   5        3.04        1.71      1.70 o 
  10   6   5      111.30      117.56      8.05 o 
  11   6   5      240.33      240.38      7.99 o 
  -8   7   5        6.93        5.56      2.14 o 
  -7   7   5      518.83      526.91     11.98 o 
  -6   7   5       47.72       60.00      2.97 o 
  -5   7   5       45.91       43.74      2.55 o 
  -4   7   5      488.76      480.07      8.05 o 
  -3   7   5       26.41       43.67      2.18 o 
  -2   7   5        1.19        6.69      1.41 o 
  -1   7   5     1302.43     1311.77     13.37 o 
   0   7   5     1050.60     1049.58     12.37 o 
   1   7   5     1445.64     1422.35     14.22 o 
   2   7   5      353.43      376.88      6.11 o 
   3   7   5      172.67      202.85      4.22 o 
   4   7   5      294.00      298.79      5.68 o 
   5   7   5     1434.93     1377.69     17.02 o 
   6   7   5      266.62      249.07      5.20 o 
   7   7   5       10.42       13.65      2.18 o 
   8   7   5      401.07      394.74      9.45 o 
   9   7   5        0.01        0.51      1.89 o 
  10   7   5       15.60       16.40      3.26 o 
  -8   8   5      107.66      125.06      5.93 o 
  -7   8   5      789.57      729.71     14.89 o 
  -6   8   5        0.80        1.89      1.31 o 
  -5   8   5      325.64      306.40      6.53 o 
  -4   8   5        0.87        5.39      1.31 o 
  -3   8   5       70.85       56.43      2.50 o 
  -2   8   5      745.25      746.61     10.46 o 
  -1   8   5       80.26       71.41      3.37 o 
   0   8   5       45.31       58.54      2.12 o 
   1   8   5      398.25      377.49      6.25 o 
   2   8   5       16.46       18.98      2.05 o 
   3   8   5       16.08       20.59      1.58 o 
   4   8   5     1307.73     1293.32     16.22 o 
   5   8   5      509.00      489.87      7.98 o 
   6   8   5     2541.66     2527.36     32.44 o 
   7   8   5      838.48      771.36     16.45 o 
   8   8   5        6.78        8.53      2.05 o 
   9   8   5      110.40      114.84      5.32 o 
  10   8   5      166.21      165.72      6.66 o 
  -8   9   5      129.64      121.00      5.93 o 
  -7   9   5       97.00       94.65      5.09 o 
  -6   9   5      144.79      156.47      5.29 o 
  -5   9   5      665.43      622.16     10.35 o 
  -4   9   5      115.34      110.84      3.75 o 
  -3   9   5       37.67       51.39      2.50 o 
  -2   9   5     1371.16     1353.03     17.12 o 
  -1   9   5      267.00      254.89      5.05 o 
   0   9   5        0.74       -0.46      0.79 o 
   1   9   5       26.45       30.90      1.76 o 
   2   9   5       56.69       53.13      5.49 o 
   3   9   5      223.66      242.15      5.08 o 
   4   9   5        8.51       15.20      1.64 o 
   5   9   5      583.93      580.08     10.21 o 
   6   9   5        3.84        6.86      1.94 o 
   7   9   5      106.94      116.56      5.09 o 
   8   9   5       85.68       88.37      5.66 o 
   9   9   5      187.77      167.12      9.94 o 
  -8  10   5       53.71       55.53      6.51 o 
  -7  10   5       27.41       30.51      3.39 o 
  -6  10   5      737.10      765.01     12.53 o 
  -5  10   5       83.73       63.86      4.06 o 
  -4  10   5      414.32      414.68      7.84 o 
  -3  10   5      553.38      513.75      8.75 o 
  -2  10   5       79.52       81.47      3.13 o 
  -1  10   5      376.71      355.52      8.34 o 
   0  10   5      489.76      448.92      9.55 o 
   1  10   5       28.80       33.35      1.96 o 
   2  10   5     1837.39     1732.92     21.02 o 
   3  10   5      641.24      643.33      9.88 o 
   4  10   5      257.95      235.19      5.27 o 
   5  10   5      236.73      238.29      5.47 o 
   6  10   5       14.98       14.57      2.29 o 
   7  10   5      146.75      154.83      5.82 o 
   8  10   5       38.23       29.75      3.26 o 
   9  10   5       54.17       56.99      4.24 o 
  -7  11   5       26.62       23.05      4.70 o 
  -6  11   5        0.19        0.35      1.56 o 
  -5  11   5       40.96       34.12      2.63 o 
  -4  11   5       19.18       21.42      2.38 o 
  -3  11   5       12.09       16.49      3.43 o 
  -2  11   5      343.67      315.47     12.00 o 
  -1  11   5      462.23      433.75     13.02 o 
   0  11   5       14.91       11.69      2.06 o 
   1  11   5       76.60       96.92      4.12 o 
   2  11   5     1127.84     1107.81     15.51 o 
   3  11   5       26.69       32.63      2.16 o 
   4  11   5      449.36      438.08      7.91 o 
   5  11   5        6.36        7.28      2.05 o 
   6  11   5       96.22       92.47      6.34 o 
   7  11   5       35.37       36.79      3.39 o 
   8  11   5       27.63       34.21      5.83 o 
  -7  12   5       39.02       36.62      8.74 o 
  -6  12   5        7.86        9.67      3.17 o 
  -5  12   5       19.24       17.68      2.78 o 
  -4  12   5       10.07       17.49      2.67 o 
  -3  12   5      150.84      139.79      5.66 o 
  -2  12   5       67.12       61.46      3.86 o 
  -1  12   5      742.29      677.05     13.51 o 
   0  12   5      199.85      202.05     13.20 o 
   1  12   5        7.54       14.81      2.18 o 
   2  12   5      144.30      142.93      7.54 o 
   3  12   5      838.84      840.93     12.44 o 
   4  12   5      482.15      456.69      8.37 o 
   5  12   5      275.93      276.40      7.87 o 
   6  12   5      330.27      324.04     11.31 o 
   7  12   5       22.24       31.03      3.51 o 
   8  12   5      175.82      191.62     12.00 o 
  -6  13   5      213.27      202.24     10.45 o 
  -5  13   5        0.25        0.17      2.18 o 
  -4  13   5      298.26      319.06      9.17 o 
  -3  13   5       37.03       32.53      3.27 o 
  -2  13   5        0.86        1.26      1.81 o 
  -1  13   5      400.95      374.60     19.71 o 
   0  13   5       63.26       69.41      4.28 o 
   1  13   5      228.78      236.50      7.12 o 
   2  13   5      274.28      300.95     15.42 o 
   3  13   5       25.41       20.42      2.10 o 
   4  13   5        1.82        4.20      1.44 o 
   5  13   5      361.95      374.60     16.62 o 
   6  13   5        0.37        0.59      1.65 o 
   7  13   5       79.05       87.92      5.09 o 
  -5  14   5      198.22      231.36     11.31 o 
  -4  14   5       50.83       62.41      4.48 o 
  -3  14   5       81.19       95.58      5.21 o 
  -2  14   5      297.62      273.21     18.17 o 
  -1  14   5        5.85        8.94      2.23 o 
   0  14   5      174.07      181.16     10.80 o 
   1  14   5       52.38       51.14      3.75 o 
   2  14   5       84.32       84.27      4.59 o 
   3  14   5       25.90       29.54      3.15 o 
   4  14   5       78.67       81.78      4.48 o 
   5  14   5       54.92       62.26      5.83 o 
   6  14   5        3.78        0.30      1.89 o 
  -3  15   5       53.32       54.67      5.31 o 
  -2  15   5      213.94      212.02      7.61 o 
  -1  15   5        0.47        5.83      2.29 o 
   0  15   5      177.94      191.45      9.60 o 
   1  15   5        0.07        0.28      2.05 o 
   2  15   5      582.35      558.79     12.82 o 
   3  15   5       49.95       56.07      4.12 o 
   5  15   5        8.34       13.37      4.11 o 
  -1  16   5       12.65       16.80      2.91 o 
   0  16   5       33.63       35.91      3.64 o 
   1  16   5       42.32       48.85      4.10 o 
   2  16   5       39.18       37.20      3.64 o 
   0 -14   6       17.26       17.82      4.11 o 
   1 -14   6       10.31        9.60      3.43 o 
   2 -14   6       24.05       28.45      4.80 o 
   3 -14   6        1.54       -0.86      2.18 o 
   4 -14   6       62.00       64.46      4.83 o 
  -3 -13   6       33.65       35.30      5.14 o 
  -2 -13   6       32.47       20.91      4.46 o 
  -1 -13   6        3.48        4.63      2.18 o 
   0 -13   6        7.82       11.31      3.43 o 
   1 -13   6       32.64       29.48      4.46 o 
   2 -13   6       16.87       22.28      2.91 o 
   3 -13   6        0.71        2.63      2.14 o 
   4 -13   6       17.44       25.93      3.37 o 
   5 -13   6       46.14       52.48      4.36 o 
  -4 -12   6      328.14      360.93     14.40 o 
  -3 -12   6        8.12       17.14      3.77 o 
  -2 -12   6      306.82      321.21      8.84 o 
  -1 -12   6      347.79      346.75      9.09 o 
   0 -12   6        2.43        0.85      2.74 o 
   1 -12   6      114.97      127.85      7.88 o 
   2 -12   6      630.10      639.15     13.45 o 
   3 -12   6       19.62       27.15      3.15 o 
   4 -12   6       56.39       61.16      4.24 o 
   5 -12   6       66.00       62.70      4.48 o 
   6 -12   6       54.25       56.94      4.48 o 
  -4 -11   6      161.57      169.71      6.42 o 
  -3 -11   6      580.44      586.94     12.72 o 
  -2 -11   6        3.28        7.36      2.05 o 
  -1 -11   6        4.50        3.60      1.70 o 
   0 -11   6      179.17      200.90      6.30 o 
   1 -11   6      105.43      119.47      4.02 o 
   2 -11   6      141.20      140.01      5.45 o 
   3 -11   6      356.97      317.67      9.77 o 
   4 -11   6      397.20      401.15     10.80 o 
   5 -11   6       35.00       38.14      3.51 o 
   6 -11   6      258.29      292.51      9.09 o 
   7 -11   6        2.48        0.69      3.43 o 
  -5 -10   6      313.43      362.87      9.80 o 
  -4 -10   6       16.21        8.91      2.05 o 
  -3 -10   6      434.11      434.10     10.30 o 
  -2 -10   6       12.21       15.40      4.28 o 
  -1 -10   6       77.73       78.53      4.80 o 
   0 -10   6       10.67       11.31      2.74 o 
   1 -10   6        0.59        1.37      1.19 o 
   2 -10   6       24.83       25.74      2.04 o 
   3 -10   6       25.62       28.76      2.78 o 
   4 -10   6       66.35       57.02      3.75 o 
   5 -10   6       27.03       28.99      3.26 o 
   6 -10   6       54.35       46.06      3.75 o 
   7 -10   6        1.57        3.71      1.89 o 
   8 -10   6      146.25      144.53      6.68 o 
  -6  -9   6       15.73       18.86      4.46 o 
  -5  -9   6        3.32        5.46      2.05 o 
  -4  -9   6        3.22        2.81      1.81 o 
  -3  -9   6       47.92       52.02      3.39 o 
  -2  -9   6       18.53       15.73      2.05 o 
  -1  -9   6      363.44      347.66      8.36 o 
   0  -9   6       51.71       51.76      4.46 o 
   1  -9   6       39.35       45.20      2.37 o 
   2  -9   6      494.31      461.62      7.96 o 
   3  -9   6      110.05      112.22      9.43 o 
   4  -9   6      589.34      570.79     12.00 o 
   5  -9   6        9.41        5.83      2.74 o 
   6  -9   6       45.42       53.76      3.75 o 
   7  -9   6      185.67      170.73      6.54 o 
   8  -9   6       86.19      105.46      8.23 o 
   9  -9   6       10.09       10.65      2.63 o 
  -7  -8   6       52.15       49.19      3.17 o 
  -6  -8   6        9.07       13.89      1.96 o 
  -5  -8   6       31.35       33.73      3.52 o 
  -4  -8   6       11.36       12.70      1.76 o 
  -3  -8   6       20.02       19.58      2.40 o 
  -2  -8   6        0.11        0.56      1.32 o 
  -1  -8   6       14.71       18.72      2.18 o 
   0  -8   6      399.32      393.01      8.23 o 
   1  -8   6       86.09       94.93      3.17 o 
   2  -8   6      382.16      383.80      6.85 o 
   3  -8   6      906.03      872.27     14.48 o 
   4  -8   6      106.84      100.92     12.34 o 
   5  -8   6       38.63       33.83      2.91 o 
   6  -8   6       59.06       62.42      3.88 o 
   7  -8   6       29.52       30.23      3.15 o 
   8  -8   6      103.48      106.46     13.71 o 
   9  -8   6      625.84      643.18     14.66 o 
  10  -8   6       69.25       54.16      6.17 o 
  -8  -7   6       80.26       88.78      7.20 o 
  -7  -7   6        1.82        3.47      1.56 o 
  -6  -7   6      373.84      354.75      7.52 o 
  -5  -7   6      420.41      429.44      8.18 o 
  -4  -7   6      193.62      188.02      4.74 o 
  -3  -7   6      175.58      177.42      4.46 o 
  -2  -7   6      226.67      203.01      4.58 o 
  -1  -7   6       52.17       49.70      3.02 o 
   0  -7   6        8.72       12.45      1.56 o 
   1  -7   6        9.48       22.08      3.27 o 
   2  -7   6      301.73      279.95      5.39 o 
   3  -7   6       16.96       18.87      1.71 o 
   4  -7   6      328.71      319.72      6.09 o 
   5  -7   6       32.41       32.93      5.14 o 
   6  -7   6        6.28        7.76      3.08 o 
   7  -7   6       37.22       47.29      3.51 o 
   8  -7   6       73.94       85.41      4.72 o 
   9  -7   6       61.84       59.15      4.36 o 
  10  -7   6      171.49      183.73      7.37 o 
  -8  -6   6       71.03       57.54      4.24 o 
  -7  -6   6      241.86      253.16      6.46 o 
  -6  -6   6        1.85        3.85      1.51 o 
  -5  -6   6      117.92      106.64      3.69 o 
  -4  -6   6     1353.53     1312.84     17.08 o 
  -3  -6   6      324.94      318.99      6.81 o 
  -2  -6   6     3105.86     3141.11     55.11 o 
  -1  -6   6     5076.77     4966.71     52.89 o 
   0  -6   6      134.51      131.60      6.17 o 
   1  -6   6      213.21      178.47      3.95 o 
   2  -6   6      430.20      434.05      6.98 o 
   3  -6   6      374.53      386.51      8.92 o 
   4  -6   6       26.69       30.92      1.82 o 
   5  -6   6      317.53      288.88      7.39 o 
   6  -6   6      781.03      731.95     13.93 o 
   7  -6   6      260.42      246.69      8.05 o 
   8  -6   6     1052.98     1047.20     27.76 o 
   9  -6   6        8.83       13.71      2.42 o 
  10  -6   6       19.23       19.78      3.08 o 
  11  -6   6       48.38       39.42      5.48 o 
  -8  -5   6       64.04       56.92      4.12 o 
  -7  -5   6        6.61        6.07      1.71 o 
  -6  -5   6      437.95      427.15      8.11 o 
  -5  -5   6        0.90        4.57      1.39 o 
  -4  -5   6       22.76       24.22      1.91 o 
  -3  -5   6      312.19      322.84      5.99 o 
  -2  -5   6     1294.90     1282.68     27.73 o 
  -1  -5   6      877.81      819.77      9.18 o 
   0  -5   6      387.86      416.97      6.08 o 
   1  -5   6     1090.93     1015.04     13.87 o 
   2  -5   6      237.81      298.44      5.34 o 
   3  -5   6      490.20      443.10      7.05 o 
   4  -5   6        5.18        8.05      1.15 o 
   5  -5   6      146.18      163.85      4.03 o 
   6  -5   6      161.27      151.09      5.33 o 
   7  -5   6     1038.24     1020.31     17.81 o 
   8  -5   6        0.38        8.42      2.23 o 
   9  -5   6       57.71       57.36      3.99 o 
  10  -5   6        0.50        5.31      2.18 o 
  11  -5   6       76.33       78.84      7.20 o 
  -8  -4   6       59.87       61.70      9.43 o 
  -7  -4   6       16.38       17.17      2.09 o 
  -6  -4   6      298.10      276.48      6.13 o 
  -5  -4   6     1508.81     1408.13     18.07 o 
  -4  -4   6     1803.81     1767.02     21.30 o 
  -3  -4   6      366.63      336.06      8.77 o 
  -2  -4   6        3.73        3.48      0.95 o 
  -1  -4   6     1424.25     1367.05     13.81 o 
   0  -4   6       90.14       75.95      2.03 o 
   1  -4   6      549.73      559.11      7.91 o 
   2  -4   6      465.43      448.69      6.79 o 
   3  -4   6      485.55      619.00     10.82 o 
   4  -4   6      413.37      375.02      9.78 o 
   5  -4   6      852.51      782.19     10.72 o 
   6  -4   6        0.09        4.31      1.21 o 
   7  -4   6       71.97       67.64      3.75 o 
   8  -4   6      166.21      174.06      5.93 o 
   9  -4   6        3.89        2.40      1.70 o 
  10  -4   6       20.25       17.22      2.78 o 
  11  -4   6        0.42        3.08      3.43 o 
  -9  -3   6       50.72       54.56      7.03 o 
  -8  -3   6       28.25       26.80      2.50 o 
  -7  -3   6       67.99       63.04      3.87 o 
  -6  -3   6       10.24       10.67      1.64 o 
  -5  -3   6      471.88      439.90      7.72 o 
  -4  -3   6      309.59      306.17      5.87 o 
  -3  -3   6       65.99       57.49      2.30 o 
  -2  -3   6      311.83      301.44      5.12 o 
  -1  -3   6       21.73       46.24      1.58 o 
   0  -3   6       77.30       85.42      1.87 o 
   1  -3   6      315.68      323.02      5.27 o 
   2  -3   6       27.71       33.05      1.64 o 
   3  -3   6     1814.51     1949.44     22.16 o 
   4  -3   6     2275.66     2234.60     25.19 o 
   5  -3   6      173.22      148.80      3.64 o 
   6  -3   6        1.23        4.01      0.95 o 
   7  -3   6     1672.68     1602.82     19.67 o 
   8  -3   6      120.99      113.55      4.72 o 
   9  -3   6       47.31       40.45      3.27 o 
  10  -3   6       75.26       68.88      4.10 o 
  11  -3   6        1.26        7.54      3.43 o 
  -9  -2   6       94.51      104.89      7.54 o 
  -8  -2   6        3.48        3.43      2.05 o 
  -7  -2   6      146.68      146.86      5.05 o 
  -6  -2   6      104.09      113.69      3.88 o 
  -5  -2   6      339.11      311.33      6.06 o 
  -4  -2   6       32.89       21.23      1.64 o 
  -3  -2   6      231.03      246.46      6.95 o 
  -2  -2   6       90.51       89.65      2.23 o 
  -1  -2   6       90.64      119.71      2.72 o 
   0  -2   6      894.83      984.69     10.04 o 
   1  -2   6     2932.28     3296.44     35.42 o 
   2  -2   6       17.26       16.96      1.19 o 
   3  -2   6     1473.36     1500.29     17.47 o 
   4  -2   6       74.52      117.61      3.06 o 
   5  -2   6      465.97      514.86     10.54 o 
   6  -2   6     1406.63     1368.54     16.79 o 
   7  -2   6        3.16        9.31      1.63 o 
   8  -2   6      531.18      526.66     18.85 o 
   9  -2   6      972.12      968.63     17.45 o 
  10  -2   6        0.01        1.03      2.40 o 
  11  -2   6        9.29       18.17      4.11 o 
  -9  -1   6      184.86      174.89     12.17 o 
  -8  -1   6      382.72      391.24     10.17 o 
  -7  -1   6      223.39      228.94      7.15 o 
  -6  -1   6      695.52      655.59     10.28 o 
  -5  -1   6      362.29      340.15      6.33 o 
  -4  -1   6      116.07      124.18      3.43 o 
  -3  -1   6       57.40       47.21      2.24 o 
  -2  -1   6      192.37      190.70      3.75 o 
  -1  -1   6     5514.14     5913.52     60.70 o 
   0  -1   6       24.60       18.99      0.98 o 
   1  -1   6     1122.28     1223.86     17.01 o 
   2  -1   6       33.57       43.52      1.64 o 
   3  -1   6     3382.43     3331.91     35.81 o 
   4  -1   6        1.49        2.35      0.48 o 
   5  -1   6        4.41        0.84      0.63 o 
   6  -1   6       18.97       21.32      1.43 o 
   7  -1   6      273.35      297.21      4.78 o 
   8  -1   6       71.77       69.63      2.72 o 
   9  -1   6      118.50      112.01      4.72 o 
  10  -1   6       24.22       25.36      4.11 o 
  -9   0   6        9.04        7.37      2.42 o 
  -8   0   6      185.36      181.03      6.66 o 
  -7   0   6      884.70      882.04     16.48 o 
  -6   0   6       27.05       31.51      2.16 o 
  -5   0   6     2219.82     2155.14     25.19 o 
  -4   0   6     2531.79     2437.97     27.56 o 
  -3   0   6       99.04       88.99      2.80 o 
  -2   0   6      995.61      993.05     17.27 o 
  -1   0   6     4074.29     4375.48     39.84 o 
   0   0   6      320.07      318.82      4.00 o 
   1   0   6        0.50        4.37      0.49 o 
   2   0   6       88.95       98.37      3.07 o 
   3   0   6       74.82       71.94      2.09 o 
   4   0   6     1872.09     1957.48     18.78 o 
   5   0   6        2.30        9.03      0.83 o 
   6   0   6       45.41       54.01      2.04 o 
   7   0   6      533.14      498.21      6.63 o 
   8   0   6      337.23      337.79      8.26 o 
   9   0   6      134.32      134.05      3.41 o 
  -9   1   6       11.36       10.45      2.54 o 
  -8   1   6       94.89       88.32      4.72 o 
  -7   1   6        0.10        3.24      2.74 o 
  -6   1   6      306.26      306.19      7.87 o 
  -5   1   6      445.28      425.62      7.17 o 
  -4   1   6      230.10      212.67      4.41 o 
  -3   1   6     1206.36     1275.99     13.09 o 
  -2   1   6      397.80      461.81      6.58 o 
  -1   1   6        7.65       13.55      0.89 o 
   0   1   6     1070.19     1083.37     10.83 o 
   1   1   6        5.55        2.69      0.45 o 
   2   1   6       24.28       17.17      0.90 o 
   3   1   6     1125.01     1402.18     13.73 o 
   4   1   6     3024.57     3049.28     28.35 o 
   5   1   6      415.19      440.15      5.64 o 
   6   1   6      547.05      568.50      7.06 o 
   7   1   6      504.11      555.12      7.28 o 
   8   1   6     1328.08     1313.05     17.39 o 
   9   1   6       36.58       40.22      2.78 o 
  10   1   6        6.30       13.71      3.43 o 
  -9   2   6       32.98       29.79      3.51 o 
  -8   2   6       20.08       19.82      2.78 o 
  -7   2   6        2.52        4.91      1.81 o 
  -6   2   6        2.80        9.45      1.94 o 
  -5   2   6       41.01       47.41      3.02 o 
  -4   2   6      589.45      562.09      8.28 o 
  -3   2   6        0.10       11.19      0.99 o 
  -2   2   6      676.94      699.20      7.84 o 
  -1   2   6     3148.35     3247.89     29.99 o 
   0   2   6     2792.38     2736.33     25.36 o 
   1   2   6       10.68       11.19      0.72 o 
   2   2   6      150.20      120.16      2.07 o 
   3   2   6     2752.74     3096.65     28.48 o 
   4   2   6      311.19      406.43      5.02 o 
   5   2   6        2.39        7.99      0.83 o 
   6   2   6        7.70       12.88      1.10 o 
   7   2   6       12.37       19.57      1.39 o 
   8   2   6       90.30       89.30      3.36 o 
   9   2   6        0.09        4.83      2.57 o 
  10   2   6      138.67      135.29      5.21 o 
  11   2   6       10.29       12.34      3.43 o 
  -9   3   6      324.42      326.12     13.02 o 
  -8   3   6      122.51      151.08      6.04 o 
  -7   3   6        0.13        0.26      3.60 o 
  -6   3   6       62.01       64.10      3.64 o 
  -5   3   6      644.31      627.70     29.31 o 
  -4   3   6       77.61       74.69      2.12 o 
  -3   3   6      321.26      276.30      4.17 o 
  -2   3   6        8.43        6.48      0.98 o 
  -1   3   6       23.95       22.39      1.14 o 
   0   3   6      126.86      143.45      2.39 o 
   1   3   6     1247.32     1102.66     11.00 o 
   2   3   6     1924.45     2199.56     21.92 o 
   3   3   6     1040.50     1153.50     11.53 o 
   4   3   6     1460.51     1676.72     16.34 o 
   5   3   6     5803.16     5865.40     53.25 o 
   6   3   6      255.46      279.18      7.15 o 
   7   3   6     1699.12     1694.66     20.32 o 
   8   3   6      902.41      858.25     12.07 o 
   9   3   6      418.88      415.65      9.45 o 
  10   3   6        5.98        4.23      1.81 o 
  11   3   6       40.34       39.07      4.80 o 
  -9   4   6       83.07       87.14      5.09 o 
  -8   4   6        0.27        1.54      1.89 o 
  -7   4   6       24.31       21.94      2.67 o 
  -6   4   6     1441.26     1474.04     23.62 o 
  -5   4   6       25.90       25.68      2.40 o 
  -4   4   6        5.41        9.05      1.31 o 
  -3   4   6       60.84       75.18      3.66 o 
  -2   4   6        5.51        2.60      0.60 o 
  -1   4   6       49.40       56.05      1.62 o 
   0   4   6      207.71      205.00      3.08 o 
   1   4   6        1.16       17.73      1.11 o 
   2   4   6      652.06      704.57      9.03 o 
   3   4   6      580.29      489.67      8.85 o 
   4   4   6      381.08      412.05      6.26 o 
   5   4   6       62.79       79.67      3.11 o 
   6   4   6     4725.29     4657.83     50.06 o 
   7   4   6       40.19       38.80      2.04 o 
   8   4   6        0.05        2.57      1.45 o 
   9   4   6      408.36      402.06     10.63 o 
  10   4   6      115.89      122.06      5.21 o 
  11   4   6      149.78      156.29      6.29 o 
  -9   5   6       12.38       11.31      3.77 o 
  -8   5   6       97.97      107.79      5.21 o 
  -7   5   6       14.80       25.89      2.91 o 
  -6   5   6     1094.83     1016.09     17.93 o 
  -5   5   6      522.54      495.92     10.30 o 
  -4   5   6      534.29      547.66      8.57 o 
  -3   5   6      197.31      186.88      4.16 o 
  -2   5   6        0.24        0.69      0.58 o 
  -1   5   6      559.31      564.30      6.58 o 
   0   5   6      207.35      190.15      3.01 o 
   1   5   6      949.36     1049.06     10.68 o 
   2   5   6     2446.18     3074.84     33.37 o 
   3   5   6     1099.73     1167.83     14.18 o 
   4   5   6      154.60      159.76      3.56 o 
   5   5   6     1199.72     1119.53     14.05 o 
   6   5   6      769.83      738.07     10.36 o 
   7   5   6      490.02      467.01      7.78 o 
   8   5   6       22.28       28.73      2.54 o 
   9   5   6       65.98       64.02      7.71 o 
  10   5   6        0.00       -0.86      1.70 o 
  11   5   6        3.56        3.11      3.26 o 
  -8   6   6       97.65      101.99      5.33 o 
  -7   6   6      544.38      534.30     12.24 o 
  -6   6   6       36.24       26.74      2.67 o 
  -5   6   6        0.21        0.49      1.11 o 
  -4   6   6     1230.20     1248.08     16.09 o 
  -3   6   6       32.53       35.75      1.98 o 
  -2   6   6       35.63       34.58      1.79 o 
  -1   6   6       55.77       53.70      3.56 o 
   0   6   6      899.31      957.48     10.08 o 
   1   6   6        8.38        3.89      0.60 o 
   2   6   6      298.21      306.62      5.20 o 
   3   6   6       94.65       88.73      2.57 o 
   4   6   6      396.77      415.70      6.73 o 
   5   6   6       36.60       44.82      2.18 o 
   6   6   6       72.03       90.75      4.34 o 
   7   6   6     1181.70     1152.67     22.61 o 
   8   6   6      133.99      125.25      5.31 o 
   9   6   6      203.27      203.20      6.66 o 
  10   6   6       33.52       20.60      2.78 o 
  11   6   6       10.71        8.74      2.42 o 
  -8   7   6      143.67      140.42     15.77 o 
  -7   7   6      149.13      166.58      6.30 o 
  -6   7   6        2.51        2.11      1.56 o 
  -5   7   6     1572.87     1511.47     19.52 o 
  -4   7   6       13.10       19.01      1.78 o 
  -3   7   6        5.75       10.16      1.39 o 
  -2   7   6      155.78      134.41      3.43 o 
  -1   7   6      461.40      494.64      8.86 o 
   0   7   6       23.67       35.12      1.53 o 
   1   7   6       73.74      108.13      2.87 o 
   2   7   6        1.60        1.94      0.79 o 
   3   7   6        5.09        7.05      1.73 o 
   4   7   6       17.42       21.89      3.30 o 
   5   7   6      396.97      410.97      6.99 o 
   6   7   6     1807.97     1710.89     20.78 o 
   7   7   6      829.64      787.58     32.05 o 
   8   7   6      689.60      652.71     16.80 o 
   9   7   6      171.00      133.64      5.45 o 
  10   7   6       16.80       14.81      2.67 o 
  -8   8   6        1.21        2.06      2.18 o 
  -7   8   6        5.67       12.95      2.91 o 
  -6   8   6      282.46      251.52      7.63 o 
  -5   8   6        3.38        1.65      1.28 o 
  -4   8   6      583.08      572.99      9.43 o 
  -3   8   6      118.69      114.58      3.53 o 
  -2   8   6       19.16       19.87      1.64 o 
  -1   8   6      384.70      383.64      8.34 o 
   0   8   6     1834.68     1834.23     21.27 o 
   1   8   6     1090.57     1103.43     13.88 o 
   2   8   6      224.85      242.37      6.78 o 
   3   8   6      568.95      534.51      8.23 o 
   4   8   6        4.43        7.45      1.24 o 
   5   8   6      264.70      246.63      5.21 o 
   6   8   6       72.67       85.25      5.19 o 
   7   8   6     1100.30     1082.05     18.54 o 
   8   8   6        9.21       12.84      2.29 o 
   9   8   6        0.58        4.11      1.94 o 
  10   8   6       21.64       19.86      3.02 o 
  -8   9   6       71.95       63.75      6.51 o 
  -7   9   6      105.88      105.20      7.03 o 
  -6   9   6       64.85       57.38      3.76 o 
  -5   9   6      319.18      307.43      6.79 o 
  -4   9   6      602.89      578.62      9.63 o 
  -3   9   6      414.55      406.54      9.94 o 
  -2   9   6      597.39      586.08      9.14 o 
  -1   9   6      169.65      155.58      5.07 o 
   0   9   6      202.91      195.43      5.56 o 
   1   9   6     1034.56     1065.34     13.69 o 
   2   9   6     1057.07     1037.72     13.69 o 
   3   9   6      330.31      317.68      7.66 o 
   4   9   6     1007.87     1050.69     14.11 o 
   5   9   6     4506.67     4363.18     48.02 o 
   6   9   6       89.94       88.42      3.29 o 
   7   9   6      122.22      121.25      5.09 o 
   8   9   6      253.63      231.88     12.34 o 
   9   9   6      402.24      405.71     16.80 o 
  10   9   6       26.11       15.77      4.11 o 
  -7  10   6       79.69       85.53      5.09 o 
  -6  10   6        7.71       12.89      2.04 o 
  -5  10   6       93.24       82.84      3.99 o 
  -4  10   6       60.01       54.28      2.90 o 
  -3  10   6      425.65      407.78      7.63 o 
  -2  10   6        3.13        4.80      1.70 o 
  -1  10   6      262.78      255.54      7.02 o 
   0  10   6      665.40      660.72     12.47 o 
   1  10   6       15.31       19.33      1.66 o 
   2  10   6      501.03      513.77     10.14 o 
   3  10   6       73.51       84.18      3.10 o 
   4  10   6      215.55      219.37      5.14 o 
   5  10   6        5.80        3.40      1.85 o 
   6  10   6       59.18       71.06      3.99 o 
   7  10   6        3.44        6.00      1.94 o 
   8  10   6        0.75        4.70      2.05 o 
   9  10   6      426.90      439.03     11.27 o 
  -7  11   6       33.22       27.08      4.80 o 
  -6  11   6       30.23       28.22      2.62 o 
  -5  11   6       24.44       23.50      2.36 o 
  -4  11   6       17.26       22.08      2.78 o 
  -3  11   6       66.71       58.54      3.75 o 
  -2  11   6        1.81        0.49      2.23 o 
  -1  11   6      121.86      119.02      6.51 o 
   0  11   6       67.38       61.91      3.51 o 
   1  11   6      149.72      136.55      9.08 o 
   2  11   6        9.74        9.72      2.07 o 
   3  11   6       16.95       20.55      2.18 o 
   4  11   6       78.52       75.72      3.23 o 
   5  11   6        2.04        1.27      1.21 o 
   6  11   6      110.80      111.58      5.09 o 
   7  11   6       16.00       17.48      2.67 o 
   8  11   6      169.26      198.41      7.27 o 
  -6  12   6      127.58      130.26     11.65 o 
  -5  12   6        2.59        2.57      2.18 o 
  -4  12   6      271.08      249.62     10.63 o 
  -3  12   6      123.85      134.55      5.69 o 
  -2  12   6      487.96      473.73     10.87 o 
  -1  12   6      192.79      170.82      6.15 o 
   0  12   6       90.63       92.99      4.48 o 
   1  12   6     1274.51     1185.10     20.10 o 
   2  12   6      105.94       93.13      4.34 o 
   3  12   6       10.44       14.82      1.89 o 
   4  12   6      133.28      139.13      6.54 o 
   5  12   6       29.59       24.36      2.78 o 
   6  12   6       44.63       43.14      3.51 o 
   7  12   6      109.98      122.38      5.69 o 
   8  12   6       34.71       34.24      3.75 o 
  -6  13   6        3.97        1.71      3.43 o 
  -5  13   6       61.60       63.32      4.72 o 
  -4  13   6       69.13       70.31      4.59 o 
  -3  13   6       10.34        5.93      2.40 o 
  -2  13   6      401.94      395.89     10.25 o 
  -1  13   6      567.50      531.45     12.09 o 
   0  13   6      284.39      270.48      9.43 o 
   1  13   6       16.09       25.01      2.78 o 
   2  13   6       91.31      107.54      4.96 o 
   3  13   6       74.00       81.93      4.36 o 
   4  13   6      207.28      185.35      5.20 o 
   5  13   6       18.35       14.38      5.14 o 
   6  13   6      222.17      217.49     10.63 o 
   7  13   6       19.59       19.10      3.15 o 
  -4  14   6       26.98       36.75      4.63 o 
  -3  14   6      347.44      365.16     18.85 o 
  -2  14   6       58.98       65.49      4.48 o 
  -1  14   6      214.55      205.64     13.02 o 
   0  14   6      320.01      324.09      9.20 o 
   1  14   6       11.96       14.45      3.08 o 
   2  14   6        4.32       11.01      2.29 o 
   3  14   6       25.44       27.76      4.46 o 
   4  14   6       11.85       11.62      1.96 o 
   5  14   6      174.36      203.22      8.57 o 
   6  14   6       61.53       57.56      5.31 o 
  -3  15   6       66.88       65.81      6.51 o 
  -2  15   6        5.78        6.51      2.42 o 
  -1  15   6      207.90      189.14      7.12 o 
   0  15   6        4.93        2.74      2.05 o 
   1  15   6      310.15      325.28      9.42 o 
   2  15   6      234.01      259.29      8.34 o 
   3  15   6      120.73      126.11      5.80 o 
   4  15   6      185.25      193.66     10.28 o 
   5  15   6      142.30      148.07      8.91 o 
   0  16   6       85.33       81.98      5.21 o 
   1  16   6       44.01       49.31      4.97 o 
   2  16   6        2.33       -2.40      2.40 o 
   3  16   6      145.68      121.68      8.57 o 
   2 -14   7       11.26       13.71      4.11 o 
   3 -14   7        5.91        5.48      3.77 o 
  -2 -13   7        1.52        1.03      3.08 o 
  -1 -13   7       28.91       35.61      3.51 o 
   0 -13   7      169.10      187.15      9.60 o 
   2 -13   7       40.15       43.19      5.48 o 
   3 -13   7      180.79      203.91      7.50 o 
   4 -13   7      234.56      256.53     10.63 o 
   5 -13   7        9.71       10.28      4.46 o 
  -3 -12   7        6.71        3.55      2.05 o 
  -2 -12   7       93.04      105.78      6.34 o 
  -1 -12   7        1.75        3.25      2.05 o 
   0 -12   7       20.85       20.88      2.78 o 
   1 -12   7      260.60      265.98     11.65 o 
   2 -12   7      121.95      135.35      5.69 o 
   3 -12   7        0.68       -2.06      3.43 o 
   4 -12   7       47.78       58.96      4.36 o 
   5 -12   7      288.07      305.75      9.45 o 
   6 -12   7       57.95       56.92      4.48 o 
  -4 -11   7       25.22       31.55      3.39 o 
  -3 -11   7      176.16      213.55      7.39 o 
  -2 -11   7       16.66       12.43      2.42 o 
  -1 -11   7      272.46      292.77      8.24 o 
   0 -11   7       54.62       54.19      3.64 o 
   1 -11   7       23.93       19.88      2.54 o 
   2 -11   7        0.02        0.83      2.57 o 
   3 -11   7        7.68       12.03      2.42 o 
   4 -11   7       53.48       63.22      4.24 o 
   5 -11   7      120.24      129.80      5.82 o 
   6 -11   7       22.98       23.29      3.43 o 
   7 -11   7       46.84       48.85      4.24 o 
  -5 -10   7        2.83        1.37      1.94 o 
  -4 -10   7       18.68       14.02      2.67 o 
  -3 -10   7       25.84       28.75      5.48 o 
  -2 -10   7      246.12      233.53      7.15 o 
  -1 -10   7        8.41       13.43      2.57 o 
   0 -10   7        9.47        8.53      2.05 o 
   1 -10   7       34.49       30.74      3.08 o 
   2 -10   7       36.04       34.90      2.36 o 
   3 -10   7        1.62        1.66      1.65 o 
   4 -10   7       46.53       45.15      3.94 o 
   5 -10   7        5.25        8.94      2.74 o 
   6 -10   7        0.29       -1.99      3.60 o 
   7 -10   7      166.47      178.75      7.03 o 
   8 -10   7       34.95       35.80      3.75 o 
  -6  -9   7       12.97        9.60      3.77 o 
  -5  -9   7       11.18       17.78      4.11 o 
  -4  -9   7      157.75      174.04      6.30 o 
  -3  -9   7      645.72      642.19     21.42 o 
  -2  -9   7       18.20       15.83      2.42 o 
  -1  -9   7        3.34        0.77      2.57 o 
   0  -9   7     1707.94     1640.02     25.45 o 
   1  -9   7       51.41       49.34      2.83 o 
   2  -9   7      813.80      768.15     11.46 o 
   3  -9   7        1.87        2.11      1.56 o 
   4  -9   7     1018.16      989.11     21.42 o 
   5  -9   7        7.95        7.83      2.05 o 
   6  -9   7       46.49       42.72      6.00 o 
   7  -9   7       47.54       44.05      7.03 o 
   8  -9   7       20.42       18.88      3.15 o 
   9  -9   7      101.49       95.63      7.54 o 
  -7  -8   7      157.72      169.67      9.94 o 
  -6  -8   7       15.14       16.26      2.78 o 
  -5  -8   7      115.97      116.77      5.33 o 
  -4  -8   7       36.71       36.63      3.27 o 
  -3  -8   7       69.16       73.45      3.99 o 
  -2  -8   7      241.57      227.51      6.66 o 
  -1  -8   7      382.59      376.01      8.73 o 
   0  -8   7       11.18       13.53      2.05 o 
   1  -8   7      355.96      385.71      6.98 o 
   2  -8   7      176.10      164.27      4.34 o 
   3  -8   7       17.60       32.54      2.10 o 
   4  -8   7        8.07       12.51      2.18 o 
   5  -8   7       23.66       22.49      2.91 o 
   6  -8   7       20.76       23.01      2.78 o 
   7  -8   7       32.09       28.49      3.15 o 
   8  -8   7        0.24       -0.51      1.70 o 
   9  -8   7        8.76       10.23      3.26 o 
  -7  -7   7        0.71        0.66      1.71 o 
  -6  -7   7        2.17        2.98      1.52 o 
  -5  -7   7        2.34        1.78      1.81 o 
  -4  -7   7        7.44        8.03      3.43 o 
  -3  -7   7       25.36       23.43      2.54 o 
  -2  -7   7       81.71       80.46      3.88 o 
  -1  -7   7      324.42      326.81      7.76 o 
   0  -7   7     4119.83     4040.63     44.32 o 
   1  -7   7     1315.87     1174.44     15.30 o 
   2  -7   7      731.88      687.70     10.22 o 
   3  -7   7      113.83      107.10      3.41 o 
   4  -7   7      273.45      277.83      7.06 o 
   5  -7   7       94.07      100.56      4.48 o 
   6  -7   7       70.98       65.59      3.99 o 
   7  -7   7      134.64      120.97      5.21 o 
   8  -7   7        0.86        3.02      1.81 o 
   9  -7   7        6.22        6.75      2.29 o 
  10  -7   7        0.90        2.35      2.29 o 
  -7  -6   7       26.84       31.88      6.46 o 
  -6  -6   7       36.22       36.81      4.98 o 
  -5  -6   7        0.02        0.70      1.24 o 
  -4  -6   7       46.73       41.64      2.42 o 
  -3  -6   7      670.66      677.76     10.34 o 
  -2  -6   7      769.63      740.82     13.45 o 
  -1  -6   7      226.63      231.98      6.30 o 
   0  -6   7      108.12      106.21      3.22 o 
   1  -6   7      344.31      352.76      6.25 o 
   2  -6   7       34.83       38.21      2.04 o 
   3  -6   7      250.66      265.95      5.34 o 
   4  -6   7       52.99       63.20      2.67 o 
   5  -6   7     2329.55     2345.14     46.45 o 
   6  -6   7      350.42      335.15      9.60 o 
   7  -6   7       58.92       62.20      7.88 o 
   8  -6   7      292.92      293.58     13.02 o 
   9  -6   7      104.17      112.71      5.45 o 
  10  -6   7      125.72      118.93      5.93 o 
  -8  -5   7        0.23       -1.14      1.58 o 
  -7  -5   7      155.21      166.18      5.21 o 
  -6  -5   7        0.19        1.94      1.44 o 
  -5  -5   7      274.57      252.83      5.93 o 
  -4  -5   7       17.79       15.91      1.71 o 
  -3  -5   7      491.38      473.38      7.90 o 
  -2  -5   7     1085.62     1100.57     15.99 o 
  -1  -5   7       21.32       35.74      2.54 o 
   0  -5   7       83.39       64.32      2.37 o 
   1  -5   7      105.87      110.84      3.15 o 
   2  -5   7       39.07       34.73      1.84 o 
   3  -5   7        9.36       11.33      1.36 o 
   4  -5   7     1688.00     1752.24     20.96 o 
   5  -5   7       40.84       55.08      3.18 o 
   6  -5   7      309.86      316.00      8.00 o 
   7  -5   7      296.39      282.97     17.99 o 
   8  -5   7      230.51      208.20      6.90 o 
   9  -5   7       40.84       32.96      6.17 o 
  10  -5   7      348.80      351.59      9.93 o 
  11  -5   7       44.59       46.82      4.10 o 
  -8  -4   7      150.84      147.70      5.16 o 
  -7  -4   7       33.69       33.75      2.69 o 
  -6  -4   7       24.09       21.87      2.16 o 
  -5  -4   7     1236.98     1144.29     15.63 o 
  -4  -4   7       30.14       37.19      2.46 o 
  -3  -4   7      491.75      463.82      8.58 o 
  -2  -4   7       88.67      103.90      3.02 o 
  -1  -4   7       48.69       52.05      1.69 o 
   0  -4   7      455.57      488.54      9.75 o 
   1  -4   7      100.14       89.43      2.63 o 
   2  -4   7      220.51      231.00      4.55 o 
   3  -4   7       52.25       41.21      1.96 o 
   4  -4   7     1562.21     1566.38     18.92 o 
   5  -4   7       54.46       70.48      2.62 o 
   6  -4   7      263.39      249.65      5.23 o 
   7  -4   7        8.79        8.74      1.94 o 
   8  -4   7       82.73       79.22      4.36 o 
   9  -4   7        8.95       21.27      2.67 o 
  10  -4   7       18.69       25.68      3.02 o 
  11  -4   7       54.87       60.67      6.51 o 
  -8  -3   7        0.94       -1.65      1.65 o 
  -7  -3   7       23.19       24.06      2.37 o 
  -6  -3   7      430.90      420.85      8.55 o 
  -5  -3   7      395.03      388.66      7.32 o 
  -4  -3   7      265.04      272.82      5.66 o 
  -3  -3   7      705.12      680.66      9.88 o 
  -2  -3   7      587.95      553.51      8.22 o 
  -1  -3   7       20.66       23.41      1.16 o 
   0  -3   7      560.43      630.51      7.19 o 
   1  -3   7        0.67        5.60      0.99 o 
   2  -3   7      562.52      582.85      8.31 o 
   3  -3   7        4.95        6.82      1.69 o 
   4  -3   7      182.47      169.69      3.81 o 
   5  -3   7      767.02      811.20     11.06 o 
   6  -3   7      312.41      263.07      6.34 o 
   7  -3   7       38.73       48.96      2.42 o 
   8  -3   7      663.67      630.19     12.85 o 
   9  -3   7      229.12      224.83      7.37 o 
  10  -3   7       99.05       99.38      4.96 o 
  11  -3   7       24.10       26.05      4.80 o 
  -8  -2   7      135.17      137.92      5.93 o 
  -7  -2   7      218.19      226.97      5.86 o 
  -6  -2   7       88.51       79.12      3.70 o 
  -5  -2   7     1107.50     1047.19     14.31 o 
  -4  -2   7        7.06       10.13      1.98 o 
  -3  -2   7      201.21      199.01      4.34 o 
  -2  -2   7      136.59      147.78      3.41 o 
  -1  -2   7      251.90      208.88      3.34 o 
   0  -2   7      243.70      275.84      4.95 o 
   1  -2   7      550.69      571.15      9.81 o 
   2  -2   7      192.97      179.32      5.08 o 
   3  -2   7       16.58       17.06      1.24 o 
   4  -2   7     1474.38     1710.50     19.98 o 
   5  -2   7      847.03      792.10     11.30 o 
   6  -2   7       35.92       30.20      2.01 o 
   7  -2   7      102.84      101.93      3.42 o 
   8  -2   7       15.51       17.42      2.57 o 
   9  -2   7      221.53      231.13      7.15 o 
  10  -2   7       40.74       48.04      3.64 o 
  11  -2   7      254.24      247.13     11.65 o 
  -8  -1   7      326.80      377.72     10.17 o 
  -7  -1   7       59.35       60.79      3.86 o 
  -6  -1   7      335.86      333.02      6.71 o 
  -5  -1   7      120.72      131.58      3.82 o 
  -4  -1   7      139.48      126.45      4.77 o 
  -3  -1   7        0.04        1.26      0.79 o 
  -2  -1   7      445.18      408.93      6.45 o 
  -1  -1   7        6.38        4.45      0.84 o 
   0  -1   7      280.18      304.51      4.07 o 
   1  -1   7     7260.08     7532.23     78.23 o 
   2  -1   7      139.05      156.54      3.29 o 
   3  -1   7        6.86       30.88      1.58 o 
   4  -1   7        0.37        5.78      0.91 o 
   5  -1   7        1.09        4.86      1.04 o 
   6  -1   7       83.63       72.46      2.56 o 
   7  -1   7      128.48      114.30      6.10 o 
   8  -1   7      339.07      353.58      8.60 o 
   9  -1   7        8.41        8.73      2.05 o 
  10  -1   7       99.26       92.24     13.20 o 
  -8   0   7      578.87      592.66     13.44 o 
  -7   0   7       51.16       57.20      3.86 o 
  -6   0   7       34.40       36.80      2.36 o 
  -5   0   7       38.45       33.78      2.46 o 
  -4   0   7     1485.49     1423.28     17.54 o 
  -3   0   7        9.09       11.06      1.19 o 
  -2   0   7      138.11      159.81      2.89 o 
  -1   0   7        7.72        6.83      2.27 o 
   0   0   7       61.93       47.66      2.03 o 
   1   0   7      174.25      193.17      3.69 o 
   2   0   7      418.83      423.40      5.02 o 
   3   0   7     2678.52     2825.05     64.96 o 
   4   0   7      155.04      127.16      3.01 o 
   5   0   7      853.07      770.27      8.61 o 
   6   0   7     1047.05     1017.25     12.20 o 
   7   0   7       64.54       68.32      2.70 o 
   8   0   7      386.16      389.12      6.98 o 
   9   0   7       17.64       15.96      3.20 o 
  -8   1   7       86.92       86.58      6.86 o 
  -7   1   7       17.16       16.28      3.26 o 
  -6   1   7      275.22      272.67      7.50 o 
  -5   1   7      158.64      165.30      5.39 o 
  -4   1   7       27.56       30.81      1.84 o 
  -3   1   7      256.70      255.49      4.81 o 
  -2   1   7       75.88       71.07      1.87 o 
  -1   1   7        4.28        7.88      0.80 o 
   0   1   7        2.99        5.88      0.72 o 
   1   1   7      330.89      377.29      4.63 o 
   2   1   7     1709.80     1916.73     23.91 o 
   3   1   7      270.39      327.16      4.28 o 
   4   1   7       81.21       67.02      1.78 o 
   5   1   7     1211.47     1182.67     12.31 o 
   6   1   7        0.82        1.43      0.76 o 
   7   1   7     6452.70     6434.26     58.95 o 
   8   1   7        0.04        1.76      1.44 o 
   9   1   7       31.75       46.31      3.02 o 
  -8   2   7       19.72       17.64      2.78 o 
  -7   2   7      317.96      300.65      8.47 o 
  -6   2   7      165.91      152.63      5.45 o 
  -5   2   7       54.05       55.40      3.43 o 
  -4   2   7      782.90      744.76     10.40 o 
  -3   2   7      778.45      777.91      9.94 o 
  -2   2   7       44.28       40.88      1.45 o 
  -1   2   7      294.42      292.78      4.11 o 
   0   2   7     6280.24     6854.53     61.56 o 
   1   2   7        5.62        4.28      0.58 o 
   2   2   7     1628.96     1636.00     15.79 o 
   3   2   7      538.15      694.15      7.59 o 
   4   2   7       57.43       43.65      1.42 o 
   5   2   7      734.59      700.17      9.05 o 
   6   2   7     2457.20     2391.27     23.29 o 
   7   2   7        2.66       15.93      1.74 o 
   8   2   7      545.01      526.89      8.50 o 
   9   2   7      364.24      361.03      6.93 o 
  10   2   7        8.57       10.97      2.74 o 
  -8   3   7       76.34       78.53      4.61 o 
  -7   3   7       98.33      100.78      4.85 o 
  -6   3   7      561.34      507.18     11.14 o 
  -5   3   7       49.07       36.64      4.28 o 
  -4   3   7      116.33      105.79     11.31 o 
  -3   3   7      420.42      377.97      5.29 o 
  -2   3   7       37.18       50.65      1.73 o 
  -1   3   7      156.57      173.65      2.95 o 
   0   3   7     1090.45     1167.70     11.86 o 
   1   3   7      267.51      290.33      3.91 o 
   2   3   7        3.38        7.94      0.68 o 
   3   3   7      794.89      840.10     10.60 o 
   4   3   7      842.19      970.81     12.02 o 
   5   3   7      136.73      110.06      3.16 o 
   6   3   7      168.64      154.18      3.81 o 
   7   3   7      581.18      618.05      9.29 o 
   8   3   7      312.60      312.60      8.08 o 
   9   3   7       64.23       62.85      4.28 o 
  10   3   7       64.43       56.70      5.48 o 
  11   3   7        0.79        6.51      3.08 o 
  -8   4   7       56.48       51.34      3.88 o 
  -7   4   7      206.23      204.81      6.90 o 
  -6   4   7       39.18       41.86      3.15 o 
  -5   4   7       43.20       48.02      7.54 o 
  -4   4   7     1237.09     1129.69     18.30 o 
  -3   4   7       79.52       81.13      2.19 o 
  -2   4   7      719.73      735.55      8.43 o 
  -1   4   7      142.14      134.53      2.61 o 
   0   4   7      675.49      703.87      7.79 o 
   1   4   7      237.12      262.32      4.45 o 
   2   4   7       79.99       60.31      1.52 o 
   3   4   7      505.89      600.06      8.31 o 
   4   4   7        1.57       11.12      1.58 o 
   5   4   7      483.95      559.65      8.23 o 
   6   4   7       53.18       70.43      3.67 o 
   7   4   7     1978.14     1887.79     22.62 o 
   8   4   7       14.12       18.79      1.78 o 
   9   4   7      175.60      179.05      5.93 o 
  10   4   7       41.28       45.42      3.39 o 
  11   4   7       32.30       21.82      3.94 o 
  -8   5   7      229.60      227.02      7.87 o 
  -7   5   7       53.75       54.96      3.75 o 
  -6   5   7        4.47        4.94      2.06 o 
  -5   5   7      475.80      451.43      9.94 o 
  -4   5   7        2.96        8.81      1.39 o 
  -3   5   7      604.71      527.57      8.18 o 
  -2   5   7      432.62      372.76      5.15 o 
  -1   5   7      423.30      421.80      5.51 o 
   0   5   7      290.31      271.61      3.92 o 
   1   5   7      767.45      681.85      7.59 o 
   2   5   7        3.06        5.63      0.55 o 
   3   5   7      246.77      231.01      4.34 o 
   4   5   7     1235.28     1237.96     15.24 o 
   5   5   7     1256.05     1240.06     15.50 o 
   6   5   7     2063.39     1979.04     23.28 o 
   7   5   7      489.19      499.60      8.24 o 
   8   5   7      182.29      169.72      5.56 o 
   9   5   7       39.66       37.06      3.77 o 
  10   5   7      102.95      117.90      5.21 o 
  11   5   7       55.49       56.53      4.12 o 
  -8   6   7      145.08      158.52      6.66 o 
  -7   6   7      213.94      209.85      7.27 o 
  -6   6   7      186.47      181.41      8.57 o 
  -5   6   7       41.17       43.97      3.15 o 
  -4   6   7       22.89       25.99      1.84 o 
  -3   6   7      655.10      596.37      9.04 o 
  -2   6   7        4.81        4.23      0.99 o 
  -1   6   7      361.04      299.08      4.43 o 
   0   6   7      137.78      161.63      3.36 o 
   1   6   7      179.05      139.26      3.21 o 
   2   6   7     1965.10     1962.95     27.62 o 
   3   6   7      427.37      441.28      6.92 o 
   4   6   7      110.86      105.27      3.14 o 
   5   6   7      246.08      230.82      4.81 o 
   6   6   7     4703.80     4524.16     49.14 o 
   7   6   7        0.33        3.31      1.24 o 
   8   6   7      410.74      370.85     25.02 o 
   9   6   7        2.22        3.56      3.08 o 
  10   6   7      468.68      515.90     14.05 o 
  11   6   7       31.45       33.21      4.46 o 
  -8   7   7       82.18      100.47      7.37 o 
  -7   7   7       69.19       72.74      4.36 o 
  -6   7   7        3.91        2.23      1.70 o 
  -5   7   7       99.88      106.04      3.69 o 
  -4   7   7       81.92       73.66      3.40 o 
  -3   7   7       25.99       32.22      1.96 o 
  -2   7   7      752.97      724.81     10.28 o 
  -1   7   7      391.29      396.03      6.48 o 
   0   7   7      878.26      856.35      9.50 o 
   1   7   7      790.64      818.47     10.86 o 
   2   7   7        8.62       10.97      1.56 o 
   3   7   7        0.03        3.77      0.99 o 
   4   7   7      719.69      707.91     10.16 o 
   5   7   7      607.62      567.90      8.84 o 
   6   7   7      181.90      179.23      4.48 o 
   7   7   7      528.60      526.57     16.62 o 
   8   7   7       38.92       52.44      3.39 o 
   9   7   7       82.12       76.73      4.24 o 
  10   7   7      657.02      711.92     14.90 o 
  11   7   7       62.79       65.47      6.51 o 
  -8   8   7       66.13       72.32      6.86 o 
  -7   8   7      152.96      151.96      6.42 o 
  -6   8   7       40.56       55.58     11.48 o 
  -5   8   7       41.41       39.95      2.50 o 
  -4   8   7      479.43      479.29      8.44 o 
  -3   8   7      367.63      355.56      6.71 o 
  -2   8   7      363.62      342.95      6.31 o 
  -1   8   7       20.92       19.41      2.57 o 
   0   8   7      526.10      508.46      8.03 o 
   1   8   7      255.90      232.81      5.32 o 
   2   8   7       24.85       27.93      1.71 o 
   3   8   7      461.80      412.27      8.87 o 
   4   8   7       12.94       11.94      1.39 o 
   5   8   7       97.46       86.56      3.67 o 
   6   8   7      261.16      263.61      5.67 o 
   7   8   7      199.30      191.71      4.92 o 
   8   8   7      170.51      160.20      8.91 o 
   9   8   7      319.89      346.02      9.45 o 
  10   8   7        5.73        8.33      2.29 o 
  -7   9   7       12.30       17.45      2.91 o 
  -6   9   7       80.63       57.78      4.12 o 
  -5   9   7      536.20      507.11     11.27 o 
  -4   9   7       14.33       19.05      1.96 o 
  -3   9   7      858.33      861.27     15.01 o 
  -2   9   7      920.33      866.31     15.38 o 
  -1   9   7      214.41      199.08     11.48 o 
   0   9   7       63.76       55.98      3.12 o 
   1   9   7       59.93       61.51      4.32 o 
   2   9   7      367.91      387.59      6.71 o 
   3   9   7      663.62      662.03     10.02 o 
   4   9   7      163.03      138.89      3.89 o 
   5   9   7      117.64      136.19      4.34 o 
   6   9   7      134.72      120.03      3.89 o 
   7   9   7      175.12      175.94      6.18 o 
   8   9   7      246.47      246.57      7.63 o 
   9   9   7       33.26       38.90      3.64 o 
  10   9   7      144.00      152.19      9.60 o 
  -7  10   7        5.67        2.40      2.74 o 
  -6  10   7        0.30        1.62      1.81 o 
  -5  10   7       43.21       35.39      2.63 o 
  -4  10   7      566.79      560.77     13.25 o 
  -3  10   7       79.20       63.85     10.28 o 
  -2  10   7       12.78       20.20      2.57 o 
  -1  10   7     1346.96     1271.20     20.83 o 
   0  10   7       98.25       90.13      6.68 o 
   1  10   7      214.31      197.77      5.90 o 
   2  10   7       42.77       33.36      1.96 o 
   3  10   7        0.80        1.33      1.20 o 
   4  10   7       45.03       42.62      3.02 o 
   5  10   7      340.26      295.34      7.48 o 
   6  10   7        2.55        4.40      1.93 o 
   7  10   7      343.01      343.48      8.97 o 
   8  10   7        2.58        3.31      3.60 o 
   9  10   7       20.15       22.95      4.28 o 
  -7  11   7       62.63       61.70      6.51 o 
  -6  11   7        8.12       13.46      2.30 o 
  -5  11   7      222.56      219.83     11.83 o 
  -4  11   7       40.09       41.84      3.51 o 
  -3  11   7       23.18       17.19      2.91 o 
  -2  11   7      190.44      199.13      6.64 o 
  -1  11   7        4.70        2.57      1.70 o 
   0  11   7        0.01       -1.46      2.91 o 
   1  11   7      571.26      579.63     11.85 o 
   2  11   7      151.19      151.02      4.20 o 
   3  11   7      287.07      253.99      5.72 o 
   4  11   7       68.36       67.39      3.03 o 
   5  11   7      186.62      204.19      5.34 o 
   6  11   7      209.19      210.93      6.90 o 
   7  11   7        3.48        4.46      2.18 o 
   8  11   7       27.63       34.55      7.37 o 
  -6  12   7       85.61       92.89      7.88 o 
  -5  12   7       47.02       52.64      6.34 o 
  -4  12   7       18.72       22.09      4.97 o 
  -3  12   7      196.56      189.05      6.77 o 
  -2  12   7        0.16        0.86      1.70 o 
  -1  12   7       91.07       89.95      4.59 o 
   0  12   7      464.15      477.03     10.87 o 
   1  12   7        4.57        1.89      1.45 o 
   2  12   7       26.30       26.29      2.63 o 
   3  12   7      454.09      462.88     10.25 o 
   4  12   7      291.12      260.86      6.19 o 
   5  12   7       31.74       30.99      2.44 o 
   6  12   7      154.09      159.13      6.18 o 
   7  12   7       48.57       39.74      5.14 o 
   8  12   7        7.76        8.95      2.74 o 
  -5  13   7        1.44       -0.34      3.08 o 
  -4  13   7      362.01      366.70     10.28 o 
  -3  13   7       42.68       33.61      3.37 o 
  -2  13   7      309.32      310.50      9.07 o 
  -1  13   7      525.06      534.75     12.30 o 
   0  13   7      130.17      134.47      5.56 o 
   1  13   7      120.89      110.22      5.07 o 
   2  13   7      211.86      213.92      7.02 o 
   3  13   7      217.17      224.19      7.12 o 
   4  13   7      107.40      102.20      3.95 o 
   5  13   7       15.19       16.80      2.09 o 
   6  13   7        1.47        2.28      2.06 o 
   7  13   7       54.91       54.98      4.24 o 
  -4  14   7       23.76       25.02      5.14 o 
  -3  14   7        0.31        1.71      2.18 o 
  -2  14   7      632.97      595.85     13.76 o 
  -1  14   7       16.49       14.71      3.26 o 
   0  14   7       79.11       83.72      9.60 o 
   1  14   7       55.37       53.36      4.63 o 
   2  14   7       48.13       50.67      9.77 o 
   3  14   7        0.05       -0.83      1.39 o 
   4  14   7        5.13        3.61      2.05 o 
   5  14   7      100.95      113.82      6.34 o 
   6  14   7        0.10        2.57      2.18 o 
  -2  15   7      170.71      181.08     11.65 o 
  -1  15   7      219.14      211.77      7.71 o 
   0  15   7       36.37       41.35      3.75 o 
   1  15   7        1.28        1.73      2.05 o 
   2  15   7      504.69      508.66     16.80 o 
   3  15   7        1.19        4.76      2.05 o 
   4  15   7       62.51       59.98      6.17 o 
   1  16   7       37.37       39.76      5.83 o 
   2  16   7       14.42       16.80      4.46 o 
   3  16   7      219.27      208.40     11.65 o 
  -1 -13   8      143.00      168.13     14.05 o 
   0 -13   8      153.56      149.10      8.91 o 
   1 -13   8        4.93        8.91      3.77 o 
   2 -13   8       16.62       16.45      4.46 o 
   3 -13   8        0.61        0.34      3.08 o 
   4 -13   8       25.25       17.48      4.80 o 
  -2 -12   8      397.50      416.34     11.03 o 
  -1 -12   8      544.58      577.92     13.09 o 
   0 -12   8        8.77       10.77      2.54 o 
   2 -12   8       23.94       30.16      4.80 o 
   3 -12   8        2.54        3.92      2.14 o 
   4 -12   8       53.59       54.46      4.24 o 
   5 -12   8       25.00       26.23      3.39 o 
  -4 -11   8       54.23       43.53      5.83 o 
  -3 -11   8        2.16       -0.25      1.81 o 
  -2 -11   8      215.85      231.83      7.63 o 
  -1 -11   8        3.50        6.53      2.29 o 
   0 -11   8      226.14      222.39     16.11 o 
   1 -11   8       55.25       67.87      5.83 o 
   2 -11   8      201.90      208.40     10.28 o 
   3 -11   8      132.06      133.15      5.69 o 
   4 -11   8        4.03        5.66      2.18 o 
   5 -11   8      107.54      106.91      5.56 o 
   6 -11   8       34.13       43.84      4.80 o 
  -4 -10   8      134.74      144.42      6.30 o 
  -3 -10   8       10.36       13.39      2.67 o 
  -2 -10   8       27.10       29.17      3.15 o 
  -1 -10   8      100.14       95.12      4.97 o 
   0 -10   8       29.19       29.80      3.08 o 
   1 -10   8       95.93       85.69      6.17 o 
   2 -10   8       43.74       51.11      3.73 o 
   3 -10   8      113.81      125.79      5.33 o 
   4 -10   8       16.98       13.26      2.54 o 
   5 -10   8       14.26       18.14      2.78 o 
   6 -10   8      138.65      154.32     11.83 o 
   7 -10   8       45.33       45.90      3.99 o 
  -5  -9   8       20.49       25.35      3.27 o 
  -4  -9   8       85.28       98.56      5.09 o 
  -3  -9   8        2.92        2.24      1.81 o 
  -2  -9   8      914.66      876.30     16.48 o 
  -1  -9   8       16.60       18.86      2.91 o 
   0  -9   8        4.30        7.80      1.94 o 
   1  -9   8      242.74      224.94      6.77 o 
   2  -9   8      266.53      229.44      7.97 o 
   3  -9   8      120.06      121.76      7.69 o 
   4  -9   8      181.03      167.08     13.20 o 
   5  -9   8        2.38        1.42      1.81 o 
   6  -9   8      538.39      530.94     15.94 o 
   7  -9   8       96.76       96.77     11.14 o 
   8  -9   8        0.40       -0.56      2.05 o 
  -6  -8   8        1.21       -1.37      3.08 o 
  -5  -8   8        2.40        4.82      2.29 o 
  -4  -8   8        0.56       -1.20      1.70 o 
  -3  -8   8        0.52       -2.40      2.40 o 
  -2  -8   8        3.98        3.60      1.70 o 
  -1  -8   8        4.32        3.08      1.70 o 
   0  -8   8        0.96        3.32      1.56 o 
   1  -8   8       26.31       35.47      2.24 o 
   2  -8   8     2607.17     2543.33     56.72 o 
   3  -8   8      478.05      423.26      7.70 o 
   4  -8   8       20.04       14.48      2.29 o 
   5  -8   8      684.89      669.56     13.57 o 
   6  -8   8        0.32        1.81      1.81 o 
   7  -8   8        0.02        2.18      2.05 o 
   8  -8   8       29.18       31.56      6.34 o 
   9  -8   8       27.12       28.18      6.68 o 
  -6  -7   8      256.78      270.96     11.65 o 
  -5  -7   8        1.26        0.25      1.81 o 
  -4  -7   8      385.32      393.50      9.94 o 
  -3  -7   8       22.27       20.51      2.54 o 
  -2  -7   8       19.80       22.90      2.42 o 
  -1  -7   8       33.90       30.81      2.54 o 
   0  -7   8      137.75      145.09      4.96 o 
   1  -7   8       34.22       31.91      2.04 o 
   2  -7   8       32.98       38.54      2.24 o 
   3  -7   8      104.59       96.41      5.52 o 
   4  -7   8       22.82       29.73      2.10 o 
   5  -7   8        2.68        1.34      1.56 o 
   6  -7   8       12.86       17.20      2.42 o 
   7  -7   8       54.82       63.95      5.83 o 
   8  -7   8        6.61        6.37      2.40 o 
   9  -7   8       92.27       98.53      5.45 o 
  10  -7   8      103.22      120.15      6.29 o 
  -7  -6   8      181.47      181.78      7.15 o 
  -6  -6   8       85.03       81.35      4.85 o 
  -5  -6   8      157.23      138.27     10.11 o 
  -4  -6   8       91.80       91.96      4.97 o 
  -3  -6   8        0.26        2.57      1.70 o 
  -2  -6   8      217.89      213.57      6.30 o 
  -1  -6   8     1307.21     1221.29     38.05 o 
   0  -6   8      179.91      155.28      5.09 o 
   1  -6   8     3091.55     3039.91     34.30 o 
   2  -6   8       15.51       15.94      1.71 o 
   3  -6   8      891.38      860.89     12.90 o 
   4  -6   8       23.18       21.61      1.82 o 
   5  -6   8       75.10       76.20      3.98 o 
   6  -6   8      294.47      260.67      8.40 o 
   7  -6   8      383.68      363.06      9.45 o 
   8  -6   8       42.68       53.01      5.48 o 
   9  -6   8      335.15      327.87      9.57 o 
  10  -6   8        1.36        5.92      2.54 o 
  -7  -5   8       62.51       54.38      3.29 o 
  -6  -5   8      106.20      102.11      4.09 o 
  -5  -5   8        0.17        0.65      1.29 o 
  -4  -5   8      433.45      422.45     15.08 o 
  -3  -5   8       58.55       61.26      6.51 o 
  -2  -5   8        1.36        3.08      1.45 o 
  -1  -5   8       40.08       43.19      2.67 o 
   0  -5   8      166.08      152.75      3.81 o 
   1  -5   8       21.74       24.65      1.78 o 
   2  -5   8       10.16       10.09      1.39 o 
   3  -5   8      950.74      917.88     12.59 o 
   4  -5   8       36.21       35.43      2.37 o 
   5  -5   8      406.78      405.22      7.23 o 
   6  -5   8      221.91      198.56      4.78 o 
   7  -5   8       34.88       35.78      6.34 o 
   8  -5   8        0.38        4.04      1.81 o 
   9  -5   8        0.24        1.53      2.74 o 
  10  -5   8        0.76        5.23      3.77 o 
  11  -5   8       61.68       71.44      4.96 o 
  -8  -4   8        5.04        4.46      3.43 o 
  -7  -4   8       70.97       70.49      3.62 o 
  -6  -4   8      186.17      187.88      5.64 o 
  -5  -4   8        0.08        4.19      1.51 o 
  -4  -4   8       82.02       86.25      9.58 o 
  -3  -4   8       53.61       54.28      2.56 o 
  -2  -4   8       82.57       88.44      3.88 o 
  -1  -4   8        0.23        0.00      1.21 o 
   0  -4   8     1070.27     1078.05     13.77 o 
   1  -4   8      296.44      264.02      6.18 o 
   2  -4   8      204.64      205.49      4.64 o 
   3  -4   8      525.26      526.30      8.24 o 
   4  -4   8       79.48       90.84      3.02 o 
   5  -4   8      576.07      529.55      8.49 o 
   6  -4   8        0.65        0.62      1.11 o 
   7  -4   8       50.72       60.56      3.77 o 
   8  -4   8        2.00       -0.29      1.56 o 
   9  -4   8       16.14       16.20      3.43 o 
  10  -4   8       69.68       68.52      4.48 o 
  11  -4   8       39.45       36.30      3.75 o 
  -8  -3   8        6.70        6.86      3.08 o 
  -7  -3   8      237.04      247.30     10.06 o 
  -6  -3   8        0.27        1.89      1.44 o 
  -5  -3   8      592.52      554.99      9.36 o 
  -4  -3   8        4.06        4.04      1.24 o 
  -3  -3   8      512.98      488.24      7.96 o 
  -2  -3   8      940.75      925.84     12.31 o 
  -1  -3   8      219.43      241.97     12.34 o 
   0  -3   8       17.86       23.35      1.58 o 
   1  -3   8       69.67       41.87      1.91 o 
   2  -3   8      903.10      882.69     11.68 o 
   3  -3   8      157.61      145.14      4.32 o 
   4  -3   8     1716.34     1720.56     20.51 o 
   5  -3   8       76.15       79.28      2.76 o 
   6  -3   8      470.57      450.19      7.62 o 
   7  -3   8     1507.56     1409.53     18.04 o 
   8  -3   8      149.30      158.36      6.86 o 
   9  -3   8      481.04      481.09     16.11 o 
  10  -3   8       45.69       47.67      3.75 o 
  11  -3   8        0.73       -0.51      1.94 o 
  -8  -2   8       47.35       51.08      4.10 o 
  -7  -2   8      557.48      595.38     13.19 o 
  -6  -2   8        1.00        4.50      1.51 o 
  -5  -2   8        3.26        4.80      1.39 o 
  -4  -2   8        7.86       14.26      1.58 o 
  -3  -2   8       80.75       89.11      2.96 o 
  -2  -2   8       28.42       26.50      1.61 o 
  -1  -2   8       64.05       63.81      1.89 o 
   0  -2   8      613.79      642.92      8.96 o 
   1  -2   8      200.11      226.09      4.42 o 
   2  -2   8        8.53       18.18      1.39 o 
   3  -2   8      359.53      413.90      6.59 o 
   4  -2   8       13.66       10.93      1.24 o 
   5  -2   8      183.57      166.54      3.95 o 
   6  -2   8      205.03      227.52      4.92 o 
   7  -2   8      100.94      104.31      3.47 o 
   8  -2   8     2500.83     2369.31     28.01 o 
   9  -2   8      142.70      157.85      5.82 o 
  10  -2   8      177.33      159.21     18.68 o 
  -8  -1   8       48.29       61.31      7.03 o 
  -7  -1   8      190.38      183.60      6.77 o 
  -6  -1   8      512.31      491.18      9.61 o 
  -5  -1   8      125.68      107.78      3.62 o 
  -4  -1   8      160.54      148.48      4.10 o 
  -3  -1   8       14.50       14.00      1.39 o 
  -2  -1   8      411.09      393.61      6.37 o 
  -1  -1   8      849.10      875.84      9.65 o 
   0  -1   8      673.19      675.91      8.11 o 
   1  -1   8      157.81      173.45      2.81 o 
   2  -1   8      130.32      158.13      3.49 o 
   3  -1   8       32.29       30.20      1.64 o 
   4  -1   8      640.22      692.73      9.63 o 
   5  -1   8      103.40      115.63      3.42 o 
   6  -1   8       22.67       23.63      2.10 o 
   7  -1   8      815.64      789.35     11.32 o 
   8  -1   8       14.99       22.90      1.96 o 
   9  -1   8        2.33        3.08      1.70 o 
  10  -1   8       90.44       91.17      6.51 o 
  -8   0   8      361.58      396.72     10.77 o 
  -7   0   8      421.07      444.83     18.85 o 
  -6   0   8       22.94       25.03      2.67 o 
  -5   0   8      401.61      418.27      7.57 o 
  -4   0   8       92.77       73.06      2.90 o 
  -3   0   8      322.99      304.95      5.59 o 
  -2   0   8      266.50      249.16      4.74 o 
  -1   0   8        0.78        3.73      0.72 o 
   0   0   8        1.98        0.23      0.54 o 
   1   0   8       55.50       68.57      2.87 o 
   2   0   8     1197.69     1151.68     24.68 o 
   3   0   8      373.13      304.97      6.24 o 
   4   0   8      462.63      587.16      8.37 o 
   5   0   8      296.22      266.14      5.00 o 
   6   0   8      395.27      377.46      6.58 o 
   7   0   8       88.72       92.19      3.15 o 
   8   0   8      153.99      169.26      4.40 o 
   9   0   8       53.15       58.17      3.51 o 
  10   0   8       49.21       48.67      5.14 o 
  -8   1   8       27.70       32.22      3.51 o 
  -7   1   8        0.66        1.23      2.06 o 
  -6   1   8      459.62      462.86     15.42 o 
  -5   1   8        7.12        9.73      1.44 o 
  -4   1   8      288.34      259.05      6.20 o 
  -3   1   8      436.62      413.65      7.74 o 
  -2   1   8       92.14      101.23      2.34 o 
  -1   1   8       78.84       64.30      2.18 o 
   0   1   8      218.73      178.70      3.02 o 
   1   1   8      906.09      885.60      9.40 o 
   2   1   8        1.96        4.30      0.65 o 
   3   1   8       67.89       96.52      2.96 o 
   4   1   8      184.20      176.59      3.33 o 
   5   1   8      645.82      716.97      9.86 o 
   6   1   8      117.99      138.22      3.60 o 
   7   1   8       36.50       41.28      2.47 o 
   8   1   8     1532.52     1529.44     23.62 o 
   9   1   8       24.24       17.44      2.29 o 
  10   1   8       14.82       15.42      3.08 o 
  -8   2   8       45.96       54.63      4.24 o 
  -7   2   8      313.79      306.15      8.73 o 
  -6   2   8      270.32      252.21     12.00 o 
  -5   2   8        4.81        4.11      1.70 o 
  -4   2   8      215.36      226.17      4.80 o 
  -3   2   8      212.35      178.62      5.40 o 
  -2   2   8       78.51       88.71      2.27 o 
  -1   2   8      630.13      574.29      6.89 o 
   0   2   8       12.38        9.49      0.89 o 
   1   2   8        0.16        4.39      0.69 o 
   2   2   8     4920.08     4963.31     48.02 o 
   3   2   8      200.96      238.28      4.29 o 
   4   2   8       67.59       83.09      1.95 o 
   5   2   8      286.61      313.39      4.53 o 
   6   2   8       74.49       83.73      2.71 o 
   7   2   8     1179.74     1147.84     14.88 o 
   8   2   8       27.65       28.46      3.94 o 
   9   2   8       35.92       31.48      2.78 o 
  10   2   8       81.14       82.61      6.17 o 
  -8   3   8      609.79      646.50     14.54 o 
  -7   3   8       39.61       44.54      3.61 o 
  -6   3   8       85.67       89.87      4.63 o 
  -5   3   8       74.18       76.65      3.88 o 
  -4   3   8        4.82        5.83      1.70 o 
  -3   3   8      194.21      216.90      3.84 o 
  -2   3   8      232.88      235.46      3.94 o 
  -1   3   8      272.25      245.68      3.85 o 
   0   3   8      260.04      265.63      3.93 o 
   1   3   8      289.98      308.64      4.21 o 
   2   3   8      295.72      322.14      4.33 o 
   3   3   8      113.51      138.07      2.56 o 
   4   3   8     1302.40     1290.89     13.24 o 
   5   3   8      129.12      150.90      3.47 o 
   6   3   8       75.51       70.77      2.56 o 
   7   3   8     1309.19     1309.96     16.54 o 
   8   3   8        4.50        5.99      1.31 o 
   9   3   8      108.86      107.34      4.61 o 
  10   3   8       21.19       20.22      3.43 o 
  11   3   8      374.80      424.34     14.74 o 
  -8   4   8        0.82        8.20      7.20 o 
  -7   4   8       14.58       19.10      2.67 o 
  -6   4   8       43.75       44.29      5.31 o 
  -5   4   8       31.93       34.06      2.78 o 
  -4   4   8      314.32      323.25      9.60 o 
  -3   4   8      189.70      168.43      4.01 o 
  -2   4   8       15.03       13.21      1.23 o 
  -1   4   8      315.02      310.42      4.58 o 
   0   4   8      201.18      190.77      3.28 o 
   1   4   8      640.61      639.62      8.26 o 
   2   4   8       27.43       42.34      1.42 o 
   3   4   8      371.35      274.27      4.86 o 
   4   4   8      805.16      872.43     11.46 o 
   5   4   8       15.75       16.40      1.47 o 
   6   4   8     1842.55     1832.68     21.76 o 
   7   4   8       44.02       45.60      2.99 o 
   8   4   8      943.48      907.28     12.92 o 
   9   4   8      229.13      250.89     13.02 o 
  10   4   8       24.95       27.08      4.11 o 
  11   4   8       92.68      107.28      7.20 o 
  -8   5   8       42.95       45.25      3.88 o 
  -7   5   8      192.90      220.41      7.50 o 
  -6   5   8      173.44      164.66      6.18 o 
  -5   5   8       68.46       59.82      3.64 o 
  -4   5   8      323.28      303.08      7.51 o 
  -3   5   8     2366.19     2237.98     26.06 o 
  -2   5   8       20.90       18.98      1.32 o 
  -1   5   8     1124.93     1012.54     11.14 o 
   0   5   8        7.80        8.66      0.86 o 
   1   5   8      340.09      328.09      5.14 o 
   2   5   8        8.29        3.43      0.79 o 
   3   5   8      331.66      396.72      6.91 o 
   4   5   8     1016.18      984.40     14.14 o 
   5   5   8      624.78      628.69      9.16 o 
   6   5   8      109.24       94.92      3.10 o 
   7   5   8        1.02        6.32      1.89 o 
   8   5   8      231.72      221.67      5.21 o 
   9   5   8      463.49      462.14     10.42 o 
  10   5   8      154.11      166.58      9.43 o 
  11   5   8       53.35       42.16      5.14 o 
  -8   6   8       20.51       26.05      4.80 o 
  -7   6   8      143.63      138.48      6.06 o 
  -6   6   8       97.27      108.01      5.09 o 
  -5   6   8       83.49       75.18      3.99 o 
  -4   6   8      309.39      279.40      5.94 o 
  -3   6   8        3.60        8.12      1.39 o 
  -2   6   8        3.30        1.55      1.04 o 
  -1   6   8       36.33       36.36      1.62 o 
   0   6   8      208.87      194.54      3.81 o 
   1   6   8       45.50       49.19      3.68 o 
   2   6   8      258.79      283.21      5.07 o 
   3   6   8      767.24      802.91     10.94 o 
   4   6   8      759.11      808.35     11.14 o 
   5   6   8      503.36      498.61      7.98 o 
   6   6   8      251.88      252.72      5.41 o 
   7   6   8      370.18      334.89      6.52 o 
   8   6   8      130.81      123.98      3.89 o 
   9   6   8      167.53      162.26      5.93 o 
  10   6   8        5.79        5.66      2.18 o 
  11   6   8       76.60       74.39      4.61 o 
  -7   7   8      244.04      255.91     19.19 o 
  -6   7   8      158.33      166.76     13.37 o 
  -5   7   8        3.02        1.21      1.56 o 
  -4   7   8        1.14        2.20      1.65 o 
  -3   7   8      546.98      490.89      8.58 o 
  -2   7   8       61.59       63.89      5.12 o 
  -1   7   8        0.27        3.51      1.47 o 
   0   7   8      304.07      311.63      5.56 o 
   1   7   8        5.46        9.17      1.24 o 
   2   7   8      196.69      195.58      4.20 o 
   3   7   8       34.71       44.93      2.74 o 
   4   7   8      298.77      299.21      5.74 o 
   5   7   8      939.19      904.63     12.53 o 
   6   7   8      637.72      604.15      9.49 o 
   7   7   8        6.47        8.49      1.51 o 
   8   7   8      355.32      324.82      8.36 o 
   9   7   8        6.62        9.40      2.29 o 
  10   7   8       49.14       55.69      5.14 o 
  -7   8   8      194.73      192.77      7.88 o 
  -6   8   8      152.05      206.00      7.03 o 
  -5   8   8       91.23       87.45      4.36 o 
  -4   8   8      282.00      255.88      5.93 o 
  -3   8   8     1045.72     1004.37     14.04 o 
  -2   8   8        6.77        5.64      1.31 o 
  -1   8   8      352.06      332.52      7.85 o 
   0   8   8       34.24       35.35      1.96 o 
   1   8   8       65.17       51.86      2.29 o 
   2   8   8      242.81      281.02      5.39 o 
   3   8   8       60.98       79.31      3.51 o 
   4   8   8      210.53      215.91      4.88 o 
   5   8   8       19.19       15.76      1.64 o 
   6   8   8      425.37      408.51      7.58 o 
   7   8   8      203.82      193.93      5.08 o 
   8   8   8       81.36       93.09     12.85 o 
   9   8   8      122.13      133.11      5.69 o 
  10   8   8      163.30      168.75      6.66 o 
  -7   9   8       73.27       65.81      6.51 o 
  -6   9   8       87.28       92.51      4.85 o 
  -5   9   8       27.52       26.41      2.37 o 
  -4   9   8       12.15        9.22      1.76 o 
  -3   9   8       15.40       18.57      2.42 o 
  -2   9   8      586.19      580.37     11.74 o 
  -1   9   8       55.16       50.60      3.27 o 
   0   9   8       30.68       30.24      5.14 o 
   1   9   8      769.27      774.91     13.35 o 
   2   9   8      505.54      556.17     12.07 o 
   3   9   8       27.52       23.21      1.84 o 
   4   9   8        7.46        6.79      2.28 o 
   5   9   8      145.64      141.53      4.77 o 
   6   9   8       16.72       20.32      1.91 o 
   7   9   8      487.40      476.02      8.77 o 
   8   9   8       64.83       64.81      4.12 o 
   9   9   8      638.82      660.63     16.45 o 
  10   9   8      145.80      163.15      9.60 o 
  -7  10   8        3.24        3.08      3.08 o 
  -6  10   8       92.70      104.72      5.33 o 
  -5  10   8       79.17       80.25      3.76 o 
  -4  10   8        0.65        0.69      1.70 o 
  -3  10   8      245.56      240.21     12.85 o 
  -2  10   8      307.57      295.11      7.95 o 
  -1  10   8       40.64       33.02      2.78 o 
   0  10   8     2194.34     2100.25     31.35 o 
   1  10   8       71.59       72.03      3.75 o 
   2  10   8        1.06        3.73      1.11 o 
   3  10   8        7.16       12.53      1.94 o 
   4  10   8      214.52      203.30      5.08 o 
   5  10   8       63.38       50.19      2.69 o 
   6  10   8      186.32      180.64      8.16 o 
   7  10   8       31.07       31.78      3.26 o 
   8  10   8        0.71        1.89      1.94 o 
   9  10   8      758.50      800.30     17.31 o 
  -5  11   8       43.52       51.43      4.97 o 
  -4  11   8       47.55       47.43      3.75 o 
  -3  11   8       53.50       40.21      3.37 o 
  -2  11   8       53.98       50.47      6.00 o 
  -1  11   8      617.47      586.97     12.44 o 
   0  11   8       19.10       28.29      2.78 o 
   1  11   8       76.37       66.51      4.46 o 
   2  11   8     1152.13     1132.38     19.24 o 
   3  11   8       38.14       31.08      2.16 o 
   4  11   8       44.51       40.38      2.50 o 
   5  11   8       56.38       53.18      2.90 o 
   6  11   8       49.29       45.80      3.85 o 
   7  11   8       68.02       73.93      4.36 o 
   8  11   8      151.02      183.20      8.91 o 
  -5  12   8       62.24       52.84      4.36 o 
  -4  12   8      119.78      108.60      5.45 o 
  -3  12   8        3.05        1.37      1.94 o 
  -2  12   8       27.12       23.94      2.88 o 
  -1  12   8      192.11      183.04      6.49 o 
   0  12   8      894.49      856.17     16.33 o 
   1  12   8      585.32      551.71     12.09 o 
   2  12   8       30.03       28.98      2.78 o 
   3  12   8       11.68       14.78      1.91 o 
   4  12   8      257.01      258.27      6.11 o 
   5  12   8       45.79       40.47      2.76 o 
   6  12   8       30.47       26.96      3.02 o 
   7  12   8       19.01       27.46      3.60 o 
   8  12   8       50.62       45.74      4.24 o 
  -5  13   8       39.26       34.96      5.48 o 
  -4  13   8       23.39       32.44      3.64 o 
  -3  13   8      107.56      105.42     10.45 o 
  -2  13   8       60.75       57.25      4.46 o 
  -1  13   8       67.89       60.46      7.37 o 
   0  13   8       48.61       47.73      6.34 o 
   1  13   8        0.37        3.82      1.56 o 
   2  13   8       50.73       60.04      3.75 o 
   3  13   8       22.55       30.47      3.02 o 
   4  13   8       58.72       54.81      3.07 o 
   5  13   8      421.27      407.49      8.50 o 
   6  13   8      181.46      186.70      8.74 o 
   7  13   8      139.70      140.47     10.63 o 
  -3  14   8       26.80       18.39      3.27 o 
  -2  14   8       64.28       62.36      4.61 o 
  -1  14   8       47.90       49.64      6.86 o 
   0  14   8       31.82       31.03      3.27 o 
   1  14   8       20.17       30.06      3.77 o 
   2  14   8        0.85        1.00      1.89 o 
   3  14   8       10.95        9.31      3.08 o 
   4  14   8       74.90       76.44      6.51 o 
   5  14   8       10.96       10.03      2.10 o 
   6  14   8       63.10       58.61      5.83 o 
  -1  15   8      320.37      306.47      9.66 o 
   0  15   8       29.78       24.68      3.27 o 
   1  15   8        1.67       -0.71      1.81 o 
   2  15   8       12.35        9.98      2.39 o 
   3  15   8        0.62        0.34      1.94 o 
   4  15   8      460.42      449.36     16.80 o 
  -1 -12   9       30.88       23.19      3.27 o 
   0 -12   9        0.85        1.68      2.14 o 
   1 -12   9       14.31       23.31      4.46 o 
   2 -12   9       19.65       13.37      3.77 o 
   3 -12   9       29.24       30.16      4.46 o 
   4 -12   9       35.12       29.24      3.64 o 
   5 -12   9      346.30      336.59     14.40 o 
  -2 -11   9        0.00        0.47      1.89 o 
  -1 -11   9      266.54      298.72      8.97 o 
   0 -11   9       10.61       19.94      3.77 o 
   1 -11   9        1.82       -0.58      1.56 o 
   2 -11   9       61.64       55.53      5.83 o 
   3 -11   9      489.06      489.38     11.87 o 
   4 -11   9      411.54      415.01     13.54 o 
   5 -11   9        0.34        0.90      1.76 o 
   6 -11   9       62.99       63.61      5.48 o 
  -3 -10   9        3.66        3.02      2.05 o 
  -2 -10   9        1.55        3.47      2.05 o 
  -1 -10   9        8.46        9.31      2.14 o 
   0 -10   9        2.95        3.43      1.94 o 
   1 -10   9      167.43      158.46      5.93 o 
   2 -10   9        0.87        0.51      1.70 o 
   3 -10   9        0.10       -2.23      2.23 o 
   4 -10   9       25.60       22.81      3.43 o 
   5 -10   9        3.03        2.06      1.89 o 
   6 -10   9        0.57        1.07      1.97 o 
   7 -10   9        5.18        5.64      2.63 o 
  -4  -9   9       43.70       44.44      3.88 o 
  -3  -9   9       60.05       64.47      4.24 o 
  -2  -9   9       20.64       27.94      2.91 o 
  -1  -9   9       58.21       63.07      3.99 o 
   0  -9   9      201.91      217.95      6.90 o 
   1  -9   9      135.45      128.43     10.80 o 
   2  -9   9      789.72      743.89     11.80 o 
   3  -9   9      243.44      232.20      5.73 o 
   4  -9   9      307.02      321.62      8.97 o 
   5  -9   9      175.40      166.02      6.42 o 
   6  -9   9       23.00       28.66      3.37 o 
   7  -9   9       18.52       23.36      6.68 o 
   8  -9   9       39.04       42.88      4.10 o 
  -5  -8   9      285.25      279.69      8.97 o 
  -4  -8   9      143.05      155.05      6.42 o 
  -3  -8   9       71.97       65.81      4.24 o 
  -2  -8   9      163.27      161.99      6.06 o 
  -1  -8   9       21.77       27.21      2.78 o 
   0  -8   9      189.72      193.30      7.88 o 
   1  -8   9      380.27      379.37      9.09 o 
   2  -8   9       33.92       31.46      2.24 o 
   3  -8   9      123.12      109.07      3.82 o 
   4  -8   9       19.91       18.39      1.96 o 
   5  -8   9      185.69      177.19      6.42 o 
   6  -8   9        1.17        4.46      2.18 o 
   7  -8   9       30.49       32.76      3.51 o 
   8  -8   9       16.91       16.82      2.91 o 
   9  -8   9       16.18       19.19      4.46 o 
  -5  -7   9        0.69        0.00      1.94 o 
  -4  -7   9        6.27        4.78      2.05 o 
  -3  -7   9       11.29        9.59      2.29 o 
  -2  -7   9        4.15        1.54      1.70 o 
  -1  -7   9      455.22      448.69     10.18 o 
   0  -7   9       17.97       15.98      2.18 o 
   1  -7   9      153.44      150.62      5.61 o 
   2  -7   9       31.86       31.92      2.30 o 
   3  -7   9       89.62       88.96      4.80 o 
   4  -7   9      292.55      283.77      6.19 o 
   5  -7   9       37.07       36.41      3.15 o 
   6  -7   9        0.82        1.54      1.70 o 
   7  -7   9       14.35       15.01      2.67 o 
   8  -7   9      158.93      189.04      7.15 o 
   9  -7   9       67.33       62.45      4.59 o 
  -6  -6   9       97.68      121.37      8.05 o 
  -5  -6   9       18.67       18.09      3.08 o 
  -4  -6   9       47.94       43.15      3.51 o 
  -3  -6   9      141.58      133.03      5.33 o 
  -2  -6   9      154.78      170.70      5.82 o 
  -1  -6   9     1385.65     1242.00     20.60 o 
   0  -6   9      147.62      139.03      5.09 o 
   1  -6   9       84.16       88.08      3.17 o 
   2  -6   9      976.09      959.32     13.32 o 
   3  -6   9      152.61      144.70      4.86 o 
   4  -6   9       23.82       17.57      1.76 o 
   5  -6   9      707.65      711.96     12.61 o 
   6  -6   9        0.02        1.54      1.70 o 
   7  -6   9       56.26       64.95      4.12 o 
   8  -6   9      535.32      533.77     21.25 o 
   9  -6   9       19.84       15.81      2.78 o 
  10  -6   9       21.25       31.74      3.61 o 
  -7  -5   9       98.67       99.06      7.88 o 
  -6  -5   9        1.10        3.43      3.08 o 
  -5  -5   9        0.14       -0.53      1.56 o 
  -4  -5   9       12.80       17.72      3.60 o 
  -3  -5   9       34.85       35.70      3.43 o 
  -2  -5   9      305.58      297.65     12.34 o 
  -1  -5   9       93.35       81.50      3.75 o 
   0  -5   9      492.65      472.82      9.94 o 
   1  -5   9     1176.75     1182.62     15.36 o 
   2  -5   9       10.27       12.41      1.58 o 
   3  -5   9     1097.24     1068.27     14.44 o 
   4  -5   9      152.12      150.68      4.09 o 
   5  -5   9       43.66       49.83      2.56 o 
   6  -5   9      435.39      393.76      7.42 o 
   7  -5   9      221.42      240.57      7.39 o 
   8  -5   9       73.48       62.68      5.31 o 
   9  -5   9      178.28      179.61      6.79 o 
  10  -5   9      121.46      140.50      6.42 o 
  -7  -4   9        1.18        2.63      2.57 o 
  -6  -4   9      192.53      183.39     17.65 o 
  -5  -4   9      229.53      223.43      7.26 o 
  -4  -4   9        8.00       12.38      2.57 o 
  -3  -4   9       20.75       15.01      2.29 o 
  -2  -4   9       87.97      104.08      4.36 o 
  -1  -4   9      171.84      170.76      5.33 o 
   0  -4   9       56.52       56.57      2.44 o 
   1  -4   9       70.96       66.52      4.77 o 
   2  -4   9      605.54      570.69      8.84 o 
   3  -4   9       93.53       99.30      4.63 o 
   4  -4   9        2.92        4.93      1.15 o 
   5  -4   9      280.72      251.25      5.46 o 
   6  -4   9      298.66      285.75      7.49 o 
   7  -4   9       12.67       17.47      2.42 o 
   8  -4   9       20.66       28.85      2.91 o 
   9  -4   9      101.29       92.21      4.85 o 
  10  -4   9       26.04       24.40      4.11 o 
  11  -4   9       61.62       64.64      4.72 o 
  -7  -3   9      109.57      100.92      4.20 o 
  -6  -3   9      773.28      828.43     13.50 o 
  -5  -3   9       66.99       64.98      3.15 o 
  -4  -3   9        0.05       -0.11      1.11 o 
  -3  -3   9      474.92      421.47     18.85 o 
  -2  -3   9      274.81      242.99      6.54 o 
  -1  -3   9        9.25        4.46      1.45 o 
   0  -3   9      776.51      701.22      9.94 o 
   1  -3   9       15.98       20.11      1.58 o 
   2  -3   9      668.63      646.16     11.24 o 
   3  -3   9      685.56      692.65     12.02 o 
   4  -3   9      658.05      634.53     10.40 o 
   5  -3   9       92.12      103.15      3.35 o 
   6  -3   9       45.14       41.18      2.36 o 
   7  -3   9      335.14      290.93      6.11 o 
   8  -3   9        0.58        0.40      1.56 o 
   9  -3   9        3.36        8.41      2.05 o 
  10  -3   9        1.51        3.81      2.05 o 
  11  -3   9       20.05       16.11      4.11 o 
  -7  -2   9      136.71      156.97      6.42 o 
  -6  -2   9       59.65       64.57      3.75 o 
  -5  -2   9      219.73      206.35      6.06 o 
  -4  -2   9      280.16      279.08      5.85 o 
  -3  -2   9        0.64        2.26      1.04 o 
  -2  -2   9       53.95       58.87      3.27 o 
  -1  -2   9      233.29      183.06      8.23 o 
   0  -2   9      306.35      302.87      5.51 o 
   1  -2   9        2.03        5.08      1.04 o 
   2  -2   9      244.06      229.47      4.75 o 
   3  -2   9      192.63      187.42      4.22 o 
   4  -2   9      286.59      255.59      5.14 o 
   5  -2   9        2.73        1.65      1.20 o 
   6  -2   9      232.00      252.86      5.39 o 
   7  -2   9        1.87        3.80      1.24 o 
   8  -2   9      104.48      110.40      3.81 o 
   9  -2   9      637.80      607.16     30.16 o 
  10  -2   9       16.89       18.51      3.77 o 
  11  -2   9       14.19       13.71      3.77 o 
  -8  -1   9       50.95       51.41      5.83 o 
  -7  -1   9        2.34        4.15      2.23 o 
  -6  -1   9      603.02      598.18     10.21 o 
  -5  -1   9       21.61       26.11      2.44 o 
  -4  -1   9        4.78        9.00      1.51 o 
  -3  -1   9        0.14        1.13      0.91 o 
  -2  -1   9      172.58      149.55      4.15 o 
  -1  -1   9       15.19        7.73      0.93 o 
   0  -1   9        1.18       -0.46      0.79 o 
   1  -1   9       39.82       46.96      2.91 o 
   2  -1   9       13.27       14.33      1.70 o 
   3  -1   9      212.68      227.95      5.09 o 
   4  -1   9      122.99      115.40      3.28 o 
   5  -1   9        2.85        3.50      1.08 o 
   6  -1   9      134.98      121.37      3.55 o 
   7  -1   9      283.23      253.89      5.45 o 
   8  -1   9      404.45      406.57      7.50 o 
   9  -1   9        6.44       10.97      3.08 o 
  10  -1   9        9.62        8.57      3.08 o 
  -8   0   9       88.53       91.86      7.20 o 
  -7   0   9       79.79       79.85      7.54 o 
  -6   0   9        0.18        0.18      4.28 o 
  -5   0   9        8.73       11.01      1.95 o 
  -4   0   9      668.54      648.89     10.01 o 
  -3   0   9        1.81        5.28      1.57 o 
  -2   0   9        1.06        2.05      1.53 o 
  -1   0   9     1056.03     1049.67     11.37 o 
   0   0   9      648.23      631.83      7.47 o 
   1   0   9       56.71       47.59      2.10 o 
   2   0   9      834.57      813.94     10.87 o 
   3   0   9      128.65      137.02      3.35 o 
   4   0   9        4.20        2.32      0.91 o 
   5   0   9      634.04      607.52      8.96 o 
   6   0   9      120.59      102.70      3.28 o 
   7   0   9      108.77      107.08      3.40 o 
   8   0   9     1326.02     1287.56     31.71 o 
   9   0   9       26.26       21.68      2.39 o 
  10   0   9       20.45       23.65      4.11 o 
  -8   1   9        0.24       -1.71      2.40 o 
  -7   1   9        3.25        4.28      1.94 o 
  -6   1   9      199.11      184.27      6.42 o 
  -5   1   9       10.25       14.91      2.14 o 
  -4   1   9        0.29        0.23      0.99 o 
  -3   1   9        8.68        1.43      1.04 o 
  -2   1   9      499.43      490.05      7.64 o 
  -1   1   9       36.67       38.17      1.62 o 
   0   1   9       71.12       71.88      1.99 o 
   1   1   9      572.03      495.97      6.12 o 
   2   1   9       50.08       52.22      1.58 o 
   3   1   9       45.80       43.71      1.96 o 
   4   1   9     1023.81      996.33     12.78 o 
   5   1   9        3.58        3.67      1.04 o 
   6   1   9        0.12        0.47      1.16 o 
   7   1   9      540.19      533.79     10.66 o 
   8   1   9        2.04        6.90      1.65 o 
   9   1   9      233.52      231.44      6.77 o 
  10   1   9       88.28      100.19      6.51 o 
  -8   2   9        3.11        7.54      3.43 o 
  -7   2   9       48.15       60.11      4.24 o 
  -6   2   9      107.31      109.79      6.00 o 
  -5   2   9       40.23       35.42      2.91 o 
  -4   2   9      412.12      337.93      6.38 o 
  -3   2   9      128.12      134.31      3.62 o 
  -2   2   9       81.47       85.23      2.35 o 
  -1   2   9      150.61      118.98      2.65 o 
   0   2   9      796.75      866.35      9.62 o 
   1   2   9      446.83      462.48      6.43 o 
   2   2   9      378.23      368.82      4.96 o 
   3   2   9      344.45      361.19      4.85 o 
   4   2   9       30.01       25.09      1.56 o 
   5   2   9       20.48       13.15      1.81 o 
   6   2   9      242.46      219.14      6.04 o 
   7   2   9      220.05      229.09     12.51 o 
   8   2   9       29.22       24.78      2.57 o 
   9   2   9       32.21       37.32      3.02 o 
  10   2   9       16.16       14.03      2.29 o 
  -7   3   9        8.42        9.11      2.57 o 
  -6   3   9      238.74      244.47      7.50 o 
  -5   3   9       14.12       18.34      3.60 o 
  -4   3   9      251.85      253.25      6.90 o 
  -3   3   9       52.17       40.49      2.10 o 
  -2   3   9      109.44      118.87      2.78 o 
  -1   3   9       16.75       19.46      1.20 o 
   0   3   9      998.51      975.09     10.66 o 
   1   3   9     1280.17     1146.82     12.03 o 
   2   3   9      562.92      583.51      6.87 o 
   3   3   9      960.13      932.37     10.02 o 
   4   3   9      280.47      265.14      4.89 o 
   5   3   9      965.03      965.64     14.36 o 
   6   3   9      104.50      109.29      5.14 o 
   7   3   9        1.96        2.91      1.45 o 
   8   3   9      141.29      125.83      7.54 o 
   9   3   9        0.00        0.51      1.45 o 
  10   3   9      232.84      231.02     10.28 o 
  11   3   9      151.23      160.76      8.57 o 
  -7   4   9      309.37      315.61      9.33 o 
  -6   4   9       65.42       60.96      3.99 o 
  -5   4   9      126.22      126.76      5.21 o 
  -4   4   9      102.07       86.66      8.23 o 
  -3   4   9       48.61       35.92      2.54 o 
  -2   4   9      508.82      523.15      6.89 o 
  -1   4   9      283.11      254.87      4.15 o 
   0   4   9       44.19       42.99      1.98 o 
   1   4   9        1.15        1.39      0.72 o 
   2   4   9      247.15      240.97      3.75 o 
   3   4   9      336.81      345.43      5.77 o 
   4   4   9      357.48      388.81      6.37 o 
   5   4   9      199.31      214.51      4.58 o 
   6   4   9      733.14      715.09     10.46 o 
   7   4   9      725.39      680.62     11.74 o 
   8   4   9        7.16       13.35      2.05 o 
   9   4   9      246.15      231.26      7.03 o 
  10   4   9       45.45       32.91      4.11 o 
  11   4   9        1.64       -0.34      2.40 o 
  -7   5   9        5.99        3.91      3.43 o 
  -6   5   9       85.89       88.43      4.61 o 
  -5   5   9      461.97      471.58     10.78 o 
  -4   5   9       34.55       29.94      2.91 o 
  -3   5   9        0.30        4.95      1.24 o 
  -2   5   9      924.65      875.97     10.23 o 
  -1   5   9       28.57       18.33      1.32 o 
   0   5   9      662.16      611.56      9.45 o 
   1   5   9      227.15      231.16      3.75 o 
   2   5   9       19.69       14.30      1.31 o 
   3   5   9      645.80      635.34     10.05 o 
   4   5   9        1.00        2.97      0.99 o 
   5   5   9      281.46      283.55      5.52 o 
   6   5   9      141.59      140.76      4.17 o 
   7   5   9       10.04       10.83      1.51 o 
   8   5   9        1.59        3.27      1.31 o 
   9   5   9       30.53       31.00      3.43 o 
  10   5   9        8.74        3.77      2.74 o 
  11   5   9      255.12      292.72     12.34 o 
  -7   6   9      301.68      349.27     14.40 o 
  -6   6   9       39.38       28.48      3.02 o 
  -5   6   9        0.03        1.20      1.45 o 
  -4   6   9       19.07       32.57      2.67 o 
  -3   6   9       25.21       27.51      2.65 o 
  -2   6   9       11.50       18.07      1.71 o 
  -1   6   9      205.14      210.88      4.21 o 
   0   6   9     2036.96     1934.91     22.54 o 
   1   6   9       43.27       36.75      1.91 o 
   2   6   9     2106.90     2062.85     23.80 o 
   3   6   9      465.71      560.64      8.42 o 
   4   6   9      138.03      127.97      3.48 o 
   5   6   9       41.97       54.76      2.57 o 
   6   6   9      186.45      198.57      5.28 o 
   7   6   9       76.15       65.27      4.56 o 
   8   6   9      165.81      158.59      4.48 o 
   9   6   9      129.99      128.36      5.21 o 
  10   6   9      192.73      194.35      9.94 o 
  11   6   9        0.03        2.40      2.74 o 
  -7   7   9      108.80      112.46      5.82 o 
  -6   7   9       13.68       14.39      2.42 o 
  -5   7   9      435.07      428.76     10.30 o 
  -4   7   9       16.76       16.64      2.29 o 
  -3   7   9        3.73        5.27      1.31 o 
  -2   7   9       94.15       92.23      3.22 o 
  -1   7   9     1612.45     1602.30     24.34 o 
   0   7   9       93.05       88.52      5.11 o 
   1   7   9      277.26      290.37      5.45 o 
   2   7   9      440.08      421.00      6.96 o 
   3   7   9      414.27      387.49      6.64 o 
   4   7   9       83.05       89.33      3.34 o 
   5   7   9       91.78       85.97      3.86 o 
   6   7   9       87.41       78.66      3.43 o 
   7   7   9      150.88      171.77      7.04 o 
   8   7   9       28.01       37.01      2.44 o 
   9   7   9        0.76        0.54      1.65 o 
  10   7   9      252.44      276.49      8.48 o 
  -7   8   9        3.47       10.97      3.77 o 
  -6   8   9      642.81      641.05     14.06 o 
  -5   8   9       29.53       22.97      2.78 o 
  -4   8   9       14.75       12.73      1.78 o 
  -3   8   9       27.09       38.61      2.36 o 
  -2   8   9      140.85      153.81      5.45 o 
  -1   8   9       52.82       56.14      5.66 o 
   0   8   9     1504.63     1494.28     23.12 o 
   1   8   9       33.13       32.56      1.89 o 
   2   8   9       29.02       13.00      1.61 o 
   3   8   9      966.58      884.44     12.25 o 
   4   8   9        3.57        7.65      1.39 o 
   5   8   9      106.69      116.26      6.69 o 
   6   8   9       10.71       11.35      1.58 o 
   7   8   9      558.62      521.98      9.10 o 
   8   8   9      193.44      209.14      6.79 o 
   9   8   9       27.14       26.65      3.15 o 
  10   8   9       54.47       65.95      4.34 o 
  -6   9   9       60.01       79.19      4.85 o 
  -5   9   9       33.68       35.11      3.27 o 
  -4   9   9        5.09        8.87      2.29 o 
  -3   9   9      648.87      583.79     12.22 o 
  -2   9   9       43.50       50.73      3.37 o 
  -1   9   9      470.72      433.19      9.66 o 
   0   9   9       60.90       55.43      4.97 o 
   1   9   9      616.62      588.14     10.41 o 
   2   9   9     1976.74     1795.58     21.80 o 
   3   9   9       98.75       86.14      4.39 o 
   4   9   9        1.12        5.05      1.19 o 
   5   9   9       78.33       68.63      3.03 o 
   6   9   9       82.78       81.90      3.95 o 
   7   9   9       71.76       69.94      5.26 o 
   8   9   9      524.79      495.07     21.25 o 
   9   9   9      124.30      121.31     11.65 o 
  10   9   9       49.20       40.45      5.48 o 
  -5  10   9       55.56       69.58      6.17 o 
  -4  10   9       22.53       17.41      2.74 o 
  -3  10   9        0.44        3.43      1.94 o 
  -2  10   9       16.01       22.76      2.54 o 
  -1  10   9        1.89       13.40      3.08 o 
   0  10   9       76.80       73.55      4.46 o 
   1  10   9      269.33      250.11      7.02 o 
   2  10   9      241.07      242.66      5.45 o 
   3  10   9       11.75        8.09      1.51 o 
   4  10   9       41.92       39.63      2.44 o 
   5  10   9        3.70        4.55      1.36 o 
   6  10   9      695.90      691.16     11.28 o 
   7  10   9      452.63      442.43      8.87 o 
   8  10   9      170.80      177.50      6.79 o 
   9  10   9       20.43       20.14      3.15 o 
  -5  11   9      341.51      356.47     14.05 o 
  -4  11   9       22.41       20.55      3.02 o 
  -3  11   9      493.69      462.05     19.88 o 
  -2  11   9      196.88      207.38      6.98 o 
  -1  11   9      265.72      246.83      7.47 o 
   0  11   9       52.75       61.97      3.75 o 
   1  11   9      276.43      273.74      7.61 o 
   2  11   9      237.25      215.38      6.86 o 
   3  11   9       18.44       16.32      1.97 o 
   4  11   9       18.29       21.33      2.36 o 
   5  11   9       61.50       70.84      3.29 o 
   6  11   9        8.03       13.41      1.98 o 
   7  11   9        0.07        0.79      3.26 o 
   8  11   9      172.54      201.49      7.39 o 
  -5  12   9        0.68        0.00      3.08 o 
  -4  12   9      180.98      165.11      6.77 o 
  -3  12   9      113.59      128.21      5.90 o 
  -2  12   9       17.94       19.62      2.88 o 
  -1  12   9       28.66       22.48      2.88 o 
   0  12   9      572.05      505.41     11.60 o 
   1  12   9       23.07       28.60      2.88 o 
   2  12   9        3.06        4.60      2.57 o 
   3  12   9      236.68      233.42      7.22 o 
   4  12   9       57.33       50.92      7.20 o 
   5  12   9       63.97       69.76      3.41 o 
   6  12   9      348.88      350.27      7.78 o 
   7  12   9      311.14      320.36      9.33 o 
   8  12   9        0.01        0.34      3.43 o 
  -4  13   9       32.49       37.02      5.83 o 
  -3  13   9       25.32       31.40      3.51 o 
  -2  13   9      298.66      295.39      9.03 o 
  -1  13   9      140.65      139.26      5.90 o 
   0  13   9       43.16       47.75      3.61 o 
   1  13   9       96.06       97.37      5.31 o 
   2  13   9       20.15       17.40      3.60 o 
   3  13   9       41.56       36.49      3.27 o 
   4  13   9      179.05      178.82      5.79 o 
   5  13   9      464.22      496.90      9.55 o 
   6  13   9       87.11       92.26      5.09 o 
   7  13   9       91.10       99.06      7.54 o 
  -2  14   9       25.64       18.43      3.12 o 
  -1  14   9        1.17       -1.56      1.56 o 
   0  14   9       63.75       65.07      4.34 o 
   1  14   9       21.01       21.49      2.88 o 
   2  14   9       27.99       23.20      3.94 o 
   3  14   9      334.84      327.93      9.31 o 
   4  14   9        0.07        0.64      3.94 o 
   5  14   9       12.21       11.85      2.16 o 
   6  14   9       29.52       37.02      5.14 o 
   0  15   9      103.18       91.32      5.21 o 
   1  15   9       35.42       36.02      3.64 o 
   2  15   9       78.29       73.02      4.72 o 
   3  15   9      223.89      225.26      7.85 o 
   4  15   9       13.76       14.40      4.11 o 
   5  15   9      162.42      124.08      8.57 o 
   4 -12  10      159.57      164.18     10.28 o 
  -1 -11  10       72.43       75.87      5.48 o 
   0 -11  10       10.77       12.57      2.67 o 
   1 -11  10       17.22       12.31      2.54 o 
   3 -11  10      136.03      132.65      8.57 o 
   4 -11  10       25.37       21.42      3.15 o 
   5 -11  10        0.78        5.14      3.77 o 
  -2 -10  10       56.60       66.55     11.83 o 
  -1 -10  10       10.14        9.73      2.54 o 
   0 -10  10       16.38       14.09      2.67 o 
   1 -10  10      240.20      247.41      8.40 o 
   2 -10  10       21.19       23.31      4.11 o 
   3 -10  10        7.32        6.82      2.39 o 
   4 -10  10       36.02       36.68      3.64 o 
   5 -10  10       55.94       61.38      4.36 o 
   6 -10  10        5.07        3.08      2.42 o 
  -3  -9  10      191.85      223.77      7.87 o 
  -2  -9  10       91.80       95.50      5.09 o 
  -1  -9  10        4.33        3.23      6.00 o 
   0  -9  10      251.92      236.55     12.85 o 
   1  -9  10       12.91       14.55      2.54 o 
   2  -9  10      810.04      803.66     15.62 o 
   3  -9  10      159.87      154.06      4.74 o 
   4  -9  10       96.62      100.07      6.68 o 
   5  -9  10      119.33      121.81      5.69 o 
   6  -9  10       40.01       29.84      3.60 o 
   7  -9  10        3.21        6.06      2.54 o 
  -4  -8  10        0.12       -1.07      1.81 o 
  -3  -8  10       31.02       38.89      3.51 o 
  -2  -8  10        7.59        5.42      1.89 o 
  -1  -8  10      361.22      354.61     10.11 o 
   0  -8  10       48.20       37.16      3.27 o 
   1  -8  10       51.82       44.16      3.27 o 
   2  -8  10       75.27       71.25      3.29 o 
   3  -8  10       57.45       59.41      3.10 o 
   4  -8  10      360.32      355.93      7.44 o 
   5  -8  10      291.81      279.29      8.36 o 
   6  -8  10       21.90       15.24      2.78 o 
   7  -8  10      199.51      191.12      9.94 o 
   8  -8  10       46.38       51.56      4.48 o 
  -4  -7  10       11.00       12.17      2.67 o 
  -3  -7  10       60.93       69.16      4.36 o 
  -2  -7  10       13.58       13.88      2.42 o 
  -1  -7  10       28.75       33.65      3.15 o 
   0  -7  10      399.38      405.35      9.69 o 
   1  -7  10      128.08      119.30     10.11 o 
   2  -7  10        9.51        9.30      1.69 o 
   3  -7  10       94.80       90.92      3.55 o 
   4  -7  10        0.07        2.01      1.24 o 
   5  -7  10       29.67       26.50      2.91 o 
   6  -7  10        0.16        1.33      1.81 o 
   7  -7  10      435.14      419.85     10.90 o 
   8  -7  10        3.59        1.19      2.05 o 
   9  -7  10       37.96       49.06      8.57 o 
  -5  -6  10      126.03      124.56     13.37 o 
  -4  -6  10       81.90       79.69     10.80 o 
  -3  -6  10       50.26       51.72      7.71 o 
  -2  -6  10      470.59      441.28     10.54 o 
  -1  -6  10      220.03      186.74      6.18 o 
   0  -6  10      202.38      184.41      6.06 o 
   1  -6  10      729.20      685.71     13.21 o 
   2  -6  10      129.18      119.36      3.89 o 
   3  -6  10       18.58       16.52      2.12 o 
   4  -6  10       55.47       48.66      3.96 o 
   5  -6  10       89.60       91.64      3.61 o 
   6  -6  10       73.62       70.13      4.12 o 
   7  -6  10        7.14       10.66      2.42 o 
   8  -6  10        8.47       11.59      2.91 o 
   9  -6  10       70.29       85.18      9.60 o 
  10  -6  10       31.14       19.19      4.80 o 
  -6  -5  10      427.57      509.69     17.82 o 
  -5  -5  10      193.72      196.86     14.91 o 
  -4  -5  10      237.71      234.45      7.51 o 
  -3  -5  10      158.44      156.27      5.93 o 
  -2  -5  10       15.28        9.02      3.26 o 
  -1  -5  10        1.19        2.53      2.74 o 
   0  -5  10      709.21      634.25     12.48 o 
   1  -5  10      246.15      266.46      5.59 o 
   2  -5  10       81.05       75.27      3.03 o 
   3  -5  10       15.17       20.75      1.84 o 
   4  -5  10      428.01      424.90      7.78 o 
   5  -5  10      393.83      362.52      9.91 o 
   6  -5  10      179.99      185.63     10.13 o 
   7  -5  10       52.36       47.59      3.51 o 
   8  -5  10      133.35      132.48      5.82 o 
   9  -5  10      127.59      124.10      8.05 o 
  10  -5  10       68.86       64.27      4.61 o 
  -6  -4  10       23.93       34.17      3.64 o 
  -5  -4  10      470.00      456.00     11.14 o 
  -4  -4  10      149.12      152.13      5.93 o 
  -3  -4  10       14.05       12.50      2.29 o 
  -2  -4  10       43.94       52.71      3.37 o 
  -1  -4  10      100.80       96.38      4.12 o 
   0  -4  10      375.73      356.57      8.36 o 
   1  -4  10       17.53       18.14      1.71 o 
   2  -4  10      109.38      122.01      4.48 o 
   3  -4  10       40.75       51.14      4.38 o 
   4  -4  10      300.69      297.46      6.07 o 
   5  -4  10      196.20      192.34      5.40 o 
   6  -4  10      362.13      340.58     11.58 o 
   7  -4  10      278.84      261.73      6.11 o 
   8  -4  10      334.17      361.40      9.57 o 
   9  -4  10      331.63      349.79     22.79 o 
  10  -4  10       64.46       74.85      8.57 o 
  -6  -3  10       19.41       18.66      3.02 o 
  -5  -3  10        1.26        1.54      1.94 o 
  -4  -3  10       77.84       72.16      4.12 o 
  -3  -3  10      196.86      188.11      6.18 o 
  -2  -3  10     1476.61     1413.44     27.08 o 
  -1  -3  10       33.42       26.62      2.42 o 
   0  -3  10      345.93      325.59      7.87 o 
   1  -3  10       49.65       41.92      2.24 o 
   2  -3  10       67.96       61.56      3.39 o 
   3  -3  10      819.10      791.77     11.41 o 
   4  -3  10       25.78       24.72      1.93 o 
   5  -3  10        2.50        2.63      1.19 o 
   6  -3  10      300.62      293.89      6.98 o 
   7  -3  10       45.45       45.38      2.56 o 
   8  -3  10       10.50       16.20      2.91 o 
   9  -3  10      127.80      114.83      5.33 o 
  10  -3  10        1.49       -1.71      2.40 o 
  11  -3  10        0.47        3.43      3.08 o 
  -6  -2  10       13.88       13.10      2.63 o 
  -5  -2  10       16.35       20.50      2.78 o 
  -4  -2  10       75.18       73.72      3.99 o 
  -3  -2  10      269.92      240.56      6.90 o 
  -2  -2  10      587.00      484.13     10.45 o 
  -1  -2  10      223.88      203.89      6.51 o 
   0  -2  10      192.16      194.01      4.61 o 
   1  -2  10       43.77       39.60      2.71 o 
   2  -2  10     2055.46     1954.36     23.09 o 
   3  -2  10      530.49      548.06      8.64 o 
   4  -2  10      105.18      106.78      4.33 o 
   5  -2  10     1484.76     1428.43     18.13 o 
   6  -2  10      657.67      624.65      9.81 o 
   7  -2  10      610.27      551.33      9.22 o 
   8  -2  10      215.00      213.50      6.55 o 
   9  -2  10      186.38      207.81      6.90 o 
  10  -2  10       45.84       34.28      4.80 o 
  11  -2  10      246.24      223.82     11.31 o 
  -7  -1  10        9.42        6.51      3.08 o 
  -6  -1  10        0.73        4.68      1.81 o 
  -5  -1  10       65.38       69.68      3.23 o 
  -4  -1  10       42.43       45.52      2.50 o 
  -3  -1  10      114.68       90.43      3.99 o 
  -2  -1  10       27.94       14.06      2.57 o 
  -1  -1  10      141.94      159.43      5.09 o 
   0  -1  10      102.48      102.02      4.01 o 
   1  -1  10      181.90      213.94      4.54 o 
   2  -1  10      310.16      274.23      5.34 o 
   3  -1  10       89.32       98.58      4.17 o 
   4  -1  10      336.74      308.28      5.86 o 
   5  -1  10      353.62      327.01      6.19 o 
   6  -1  10       80.39       68.87      2.89 o 
   7  -1  10       24.39       31.86      2.16 o 
   8  -1  10       48.69       47.91      3.01 o 
   9  -1  10      113.70      121.48      5.07 o 
  10  -1  10      380.87      369.15     14.05 o 
  11  -1  10        7.98        8.91      3.43 o 
  -7   0  10      264.48      293.59      8.96 o 
  -6   0  10        0.01       -1.56      1.56 o 
  -5   0  10      286.14      283.12      6.26 o 
  -4   0  10      264.37      243.58      5.59 o 
  -3   0  10      151.55      140.37      3.95 o 
  -2   0  10      157.13      129.22      4.77 o 
  -1   0  10        0.04        1.10      1.07 o 
   0   0  10      270.40      261.66      9.83 o 
   1   0  10     1876.66     1808.51     21.31 o 
   2   0  10       76.85       73.69      2.62 o 
   3   0  10      433.65      411.08      8.60 o 
   4   0  10      871.50      856.28     11.72 o 
   5   0  10       47.88       57.01      3.10 o 
   6   0  10       66.07       60.10      2.56 o 
   7   0  10       50.87       43.65      3.02 o 
   8   0  10        0.11        0.86      1.89 o 
   9   0  10       29.22       30.12      2.88 o 
  10   0  10       12.20       12.34      3.77 o 
  11   0  10       48.19       44.22      5.48 o 
  -7   1  10      137.51      156.09      6.53 o 
  -6   1  10      344.72      345.34     13.37 o 
  -5   1  10        4.69        7.57      3.26 o 
  -4   1  10        1.67        1.37      1.19 o 
  -3   1  10       51.06       31.29      2.04 o 
  -2   1  10        6.20       16.79      1.51 o 
  -1   1  10       10.65       12.66      1.15 o 
   0   1  10      765.24      717.14     10.02 o 
   1   1  10      119.57      114.95      3.15 o 
   2   1  10        0.24        3.31      0.99 o 
   3   1  10       33.92       32.36      1.89 o 
   4   1  10      991.07      997.71     13.10 o 
   5   1  10      292.08      301.41      5.69 o 
   6   1  10       41.57       37.43      2.78 o 
   7   1  10      534.02      495.82     10.52 o 
   8   1  10        3.67        5.37      1.81 o 
   9   1  10        4.48        4.59      1.56 o 
  10   1  10       10.07        9.40      3.43 o 
  -7   2  10       90.49       93.10      5.21 o 
  -6   2  10      139.76      129.33      6.00 o 
  -5   2  10      178.98      174.20     10.11 o 
  -4   2  10       97.10      116.03      4.72 o 
  -3   2  10      272.02      242.73      6.45 o 
  -2   2  10       32.26       39.01      2.10 o 
  -1   2  10       88.69       82.52      2.35 o 
   0   2  10      149.85      185.53      3.46 o 
   1   2  10       51.94       65.57      2.62 o 
   2   2  10      502.32      492.59      7.56 o 
   3   2  10      539.58      552.79      8.19 o 
   4   2  10      480.82      475.94      7.40 o 
   5   2  10      434.41      366.55      8.23 o 
   6   2  10      338.54      320.35      7.74 o 
   7   2  10      168.11      179.41      5.69 o 
   8   2  10        8.28        6.45      1.89 o 
   9   2  10      263.71      266.22      7.63 o 
  10   2  10       65.78       70.38      4.10 o 
  -7   3  10       12.64       15.61      2.67 o 
  -6   3  10       80.92       77.92      4.48 o 
  -5   3  10      382.86      365.31      9.20 o 
  -4   3  10       35.16       33.36      2.78 o 
  -3   3  10       55.24       61.99      2.63 o 
  -2   3  10       18.38       17.67      1.37 o 
  -1   3  10        1.91        1.81      0.94 o 
   0   3  10     1169.09     1239.75     13.23 o 
   1   3  10     8692.41     8737.11     78.66 o 
   2   3  10       58.27       47.21      1.69 o 
   3   3  10      277.50      258.78      3.96 o 
   4   3  10     1251.00     1266.44     19.99 o 
   5   3  10      113.50      105.53      4.10 o 
   6   3  10       10.67       11.28      1.81 o 
   7   3  10       35.80       31.02      2.67 o 
   8   3  10        0.57        1.83      1.39 o 
   9   3  10        0.74        1.13      1.56 o 
  10   3  10       19.85       24.68      2.67 o 
  11   3  10       43.12       50.39      5.48 o 
  -7   4  10       56.89       57.39      4.24 o 
  -6   4  10       34.17       32.06      5.83 o 
  -5   4  10       24.70       21.11      2.67 o 
  -4   4  10        5.72        4.25      1.81 o 
  -3   4  10       65.98       59.65      3.39 o 
  -2   4  10      369.00      375.66      5.74 o 
  -1   4  10      487.33      502.15      6.73 o 
   0   4  10     3175.88     3288.77     31.27 o 
   1   4  10      246.64      260.36      4.21 o 
   2   4  10     1417.40     1362.82     16.53 o 
   3   4  10     1011.88     1019.26     13.08 o 
   4   4  10       23.49       24.17      2.18 o 
   5   4  10      989.71      962.93     16.80 o 
   6   4  10      174.52      180.14      5.69 o 
   7   4  10       34.05       36.74      3.77 o 
   8   4  10      940.17      896.98     16.36 o 
   9   4  10       62.14       58.62      3.64 o 
  10   4  10      155.26      141.22      8.23 o 
  11   4  10       52.01       46.62      5.14 o 
  -7   5  10       54.67       68.65      5.48 o 
  -6   5  10        0.76       -1.56      1.56 o 
  -5   5  10       48.48       48.84      3.64 o 
  -4   5  10       36.59       29.06      4.80 o 
  -3   5  10      425.29      422.40     16.45 o 
  -2   5  10        0.12        3.62      1.11 o 
  -1   5  10     1321.43     1368.13     14.69 o 
   0   5  10     1328.78     1338.12     14.21 o 
   1   5  10     1828.59     1765.02     20.83 o 
   2   5  10      101.16      101.86      3.07 o 
   3   5  10       17.27       19.07      3.12 o 
   4   5  10      778.88      718.83     10.26 o 
   5   5  10        2.36        3.33      1.04 o 
   6   5  10        0.05        3.31      1.04 o 
   7   5  10      263.43      244.49      6.90 o 
   8   5  10        0.18        2.57      1.45 o 
   9   5  10        2.44        3.98      1.56 o 
  10   5  10       18.40       16.11      3.77 o 
  11   5  10        8.73       10.97      3.43 o 
  -7   6  10       12.71       15.08      4.11 o 
  -6   6  10       58.09       60.66      5.31 o 
  -5   6  10      270.34      279.01     20.22 o 
  -4   6  10       28.78       31.52      4.80 o 
  -3   6  10       58.24       55.48      3.57 o 
  -2   6  10       48.51       48.40      2.44 o 
  -1   6  10     1111.01     1054.98     11.94 o 
   0   6  10      107.92      105.88      3.87 o 
   1   6  10        7.04        8.22      1.24 o 
   2   6  10      214.21      211.99      4.60 o 
   3   6  10      186.91      180.91      6.20 o 
   4   6  10      790.50      754.39     11.64 o 
   5   6  10      258.79      268.64      5.60 o 
   6   6  10       84.62       96.08      3.35 o 
   7   6  10      230.31      204.53      5.00 o 
   8   6  10      203.92      178.53      6.18 o 
   9   6  10      103.38      108.48     10.80 o 
  10   6  10      120.28      119.97      7.88 o 
  -6   7  10       93.88       87.62      4.97 o 
  -5   7  10      277.39      284.28      8.36 o 
  -4   7  10       41.80       37.26      4.80 o 
  -3   7  10      208.17      203.29      5.08 o 
  -2   7  10       33.35       46.89      3.12 o 
  -1   7  10      142.29      132.32      7.20 o 
   0   7  10     1071.48     1090.00     14.29 o 
   1   7  10      116.02      111.78      3.33 o 
   2   7  10      217.77      190.34      4.45 o 
   3   7  10       31.96       34.77      2.23 o 
   4   7  10      715.48      602.33     13.84 o 
   5   7  10      737.37      702.55     10.68 o 
   6   7  10        2.63        3.94      1.24 o 
   7   7  10       82.47       77.79      3.23 o 
   8   7  10      394.64      406.75      7.91 o 
   9   7  10       36.36       41.13      4.80 o 
  10   7  10        5.47       10.63      3.43 o 
  -6   8  10        8.66       12.29      3.26 o 
  -5   8  10       34.92       38.74      3.39 o 
  -4   8  10      968.81     1016.29     18.18 o 
  -3   8  10       57.65       60.47      3.75 o 
  -2   8  10       73.11       80.25      3.99 o 
  -1   8  10        9.21        5.96      1.81 o 
   0   8  10        1.24        1.09      1.32 o 
   1   8  10      544.53      539.71      8.61 o 
   2   8  10        0.31        1.03      1.54 o 
   3   8  10     1018.58      943.40     15.00 o 
   4   8  10      823.42      745.90     18.17 o 
   5   8  10        4.22        2.34      1.28 o 
   6   8  10      222.51      197.55      5.87 o 
   7   8  10       24.08       26.35      2.82 o 
   8   8  10        3.47        7.00      1.90 o 
   9   8  10       67.75       58.73      3.99 o 
  -6   9  10      216.09      217.31     10.97 o 
  -5   9  10      829.65      852.11     23.65 o 
  -4   9  10        0.14       -2.03      2.23 o 
  -3   9  10       89.41      108.28      7.37 o 
  -2   9  10      849.02      792.42     15.13 o 
  -1   9  10      275.83      276.33      7.61 o 
   0   9  10       36.72       37.75      2.88 o 
   1   9  10     1386.21     1289.60     21.05 o 
   2   9  10       89.92       67.93      2.93 o 
   3   9  10       87.60       89.33      3.44 o 
   4   9  10      189.30      188.88      5.93 o 
   5   9  10       77.43       74.82      3.17 o 
   6   9  10        5.84        4.57      1.39 o 
   7   9  10      243.64      259.34      6.20 o 
   8   9  10      483.30      457.35     11.03 o 
   9   9  10        5.21        5.77      2.29 o 
  -5  10  10        0.57        4.46      3.08 o 
  -4  10  10      319.07      340.02     13.71 o 
  -3  10  10       57.86       58.09      3.86 o 
  -2  10  10      312.32      331.85      8.82 o 
  -1  10  10      503.93      464.43     12.00 o 
   0  10  10     1290.49     1223.72     22.11 o 
   1  10  10      248.17      235.10      6.88 o 
   2  10  10       59.44       49.97      2.63 o 
   3  10  10      673.96      619.22     10.00 o 
   4  10  10      256.39      254.36     17.65 o 
   5  10  10       72.70       68.30      3.17 o 
   6  10  10      267.09      257.60      7.64 o 
   7  10  10       31.50       27.34      2.37 o 
   8  10  10       54.81       55.21      4.12 o 
   9  10  10        8.74        9.25      3.77 o 
  -4  11  10        0.08        2.40      2.18 o 
  -3  11  10       25.46       33.61      3.37 o 
  -2  11  10       41.72       46.25      5.48 o 
  -1  11  10       54.85       51.94      3.86 o 
   0  11  10      111.92      106.66      4.93 o 
   1  11  10       82.47       91.39     11.48 o 
   2  11  10      343.78      331.92      8.68 o 
   3  11  10       44.33       45.05      2.57 o 
   4  11  10      479.54      480.54      8.75 o 
   5  11  10       10.33       11.26      1.84 o 
   6  11  10        0.08        1.03      1.45 o 
   7  11  10       75.02       84.66      3.89 o 
   8  11  10        3.14        4.11      2.42 o 
  -4  12  10       91.69       91.52      7.88 o 
  -3  12  10       49.23       56.48      4.24 o 
  -2  12  10      203.28      205.07      7.26 o 
  -1  12  10       64.70       77.90      4.59 o 
   0  12  10       71.63       78.49      4.44 o 
   1  12  10      177.26      168.36     10.63 o 
   2  12  10        3.20        8.30      2.74 o 
   3  12  10      225.80      220.24      8.23 o 
   4  12  10        7.95        7.95      1.84 o 
   5  12  10      151.07      143.51      4.74 o 
   6  12  10      150.22      157.32      5.15 o 
   7  12  10      267.51      305.71      9.77 o 
  -3  13  10       80.61       78.15      7.54 o 
  -2  13  10      457.40      455.28     23.48 o 
  -1  13  10       37.36       42.31      3.86 o 
   0  13  10        1.34        3.17      2.06 o 
   1  13  10        1.51        2.06      1.70 o 
   2  13  10      183.85      177.83     12.34 o 
   3  13  10       41.13       40.59      3.37 o 
   4  13  10      101.15      115.75     18.34 o 
   5  13  10      287.65      267.60      8.23 o 
   6  13  10      185.44      193.91      5.85 o 
  -1  14  10        3.52        2.26      2.29 o 
   0  14  10       11.49       12.44      2.63 o 
   1  14  10      320.52      334.03     24.85 o 
   2  14  10        0.84       -0.34      1.56 o 
   3  14  10       37.24       46.10      3.75 o 
   4  14  10       85.49       75.74      4.59 o 
   5  14  10       91.72      125.17      8.40 o 
   6  14  10        8.35        0.34      2.74 o 
   3  15  10       96.21       93.57      7.88 o 
   1 -11  11       15.40       18.51      4.11 o 
   4 -11  11       72.28       89.12      7.88 o 
  -1 -10  11      101.61      110.71      8.23 o 
   0 -10  11      360.76      413.39     10.91 o 
   1 -10  11       35.29       37.89      3.51 o 
   2 -10  11       44.38       43.26      3.64 o 
   3 -10  11       23.57       18.51      4.11 o 
   4 -10  11       51.36       52.57      4.12 o 
   5 -10  11       21.12       23.84      5.48 o 
  -2  -9  11       15.38        9.58      2.54 o 
  -1  -9  11      134.18      132.80      5.93 o 
   0  -9  11       36.81       45.91      3.75 o 
   1  -9  11      237.45      247.73      7.76 o 
   2  -9  11       23.43       26.13      2.91 o 
   3  -9  11      103.73      105.86      4.21 o 
   4  -9  11      165.19      154.21      6.42 o 
   5  -9  11        0.04       -0.73      1.89 o 
   6  -9  11       32.30       26.03      3.51 o 
  -3  -8  11       52.87       43.17      6.51 o 
  -2  -8  11      152.59      140.14      6.18 o 
  -1  -8  11      320.02      332.51     13.54 o 
   0  -8  11       50.71       47.27      3.75 o 
   1  -8  11       17.06       16.30      2.67 o 
   2  -8  11      177.34      170.75      6.30 o 
   3  -8  11        0.80       -1.28      1.36 o 
   4  -8  11       42.12       37.32      4.11 o 
   5  -8  11       85.37       87.74      4.72 o 
   6  -8  11       17.87       15.25      2.91 o 
   7  -8  11      176.78      175.47      7.15 o 
  -3  -7  11      171.44      182.05      7.20 o 
  -2  -7  11      156.17      172.11      6.54 o 
  -1  -7  11      129.60      146.03      5.93 o 
   0  -7  11      294.73      276.48      8.00 o 
   1  -7  11        2.40        1.20      1.45 o 
   2  -7  11       21.87       16.18      2.42 o 
   3  -7  11      118.16      132.06      4.40 o 
   4  -7  11        6.17        2.17      1.39 o 
   5  -7  11       93.06       99.44      4.37 o 
   6  -7  11      189.41      199.97      7.15 o 
   7  -7  11        0.58        4.96      2.29 o 
   8  -7  11       72.82       62.35      4.72 o 
  -4  -6  11       48.30       50.89      3.99 o 
  -3  -6  11       97.66      103.04      9.08 o 
  -2  -6  11      175.42      191.61     13.71 o 
  -1  -6  11      958.05      869.52     26.22 o 
   0  -6  11       18.61       22.62      6.51 o 
   1  -6  11      251.00      258.94      8.05 o 
   2  -6  11      124.06      121.05      6.64 o 
   3  -6  11       21.23       28.07      2.24 o 
   4  -6  11       87.13       89.29      4.40 o 
   5  -6  11       12.18       20.74      2.16 o 
   6  -6  11       10.19       10.14      2.42 o 
   7  -6  11        0.24       -0.53      1.81 o 
   8  -6  11        7.26        6.51      3.26 o 
   9  -6  11       46.06       43.70      3.99 o 
  -5  -5  11        3.10        4.04      2.29 o 
  -4  -5  11      156.50      165.68      6.66 o 
  -3  -5  11       58.33       50.03      3.75 o 
  -2  -5  11      237.33      221.26      7.71 o 
  -1  -5  11      196.02      192.16      6.30 o 
   0  -5  11      249.89      229.16      6.79 o 
   1  -5  11       68.39       64.82      3.61 o 
   2  -5  11       50.65       48.76      3.21 o 
   3  -5  11     1522.70     1558.48     22.47 o 
   4  -5  11       14.36       12.78      1.78 o 
   5  -5  11       13.18       12.69      1.76 o 
   6  -5  11      501.29      480.00     11.83 o 
   7  -5  11      234.76      245.08     11.83 o 
   8  -5  11       51.27       49.92     10.80 o 
   9  -5  11       18.88       19.96      3.02 o 
  10  -5  11       12.27       17.48      4.80 o 
  -5  -4  11      110.93      134.66      6.18 o 
  -4  -4  11      118.83      114.26      5.45 o 
  -3  -4  11        3.22        2.91      1.70 o 
  -2  -4  11       45.93       36.98      3.60 o 
  -1  -4  11       74.75       64.04      3.75 o 
   0  -4  11       16.04       15.98      2.18 o 
   1  -4  11        1.93        1.60      1.19 o 
   2  -4  11       65.41       51.14      2.56 o 
   3  -4  11        0.50        1.83      1.19 o 
   4  -4  11        4.65       10.47      1.71 o 
   5  -4  11      776.39      706.07     11.08 o 
   6  -4  11      573.09      544.57      9.48 o 
   7  -4  11       45.59       42.45      2.67 o 
   8  -4  11      121.26      131.04      9.43 o 
   9  -4  11      198.29      190.06      8.05 o 
  10  -4  11        8.63        5.36      6.17 o 
  -6  -3  11       62.84       70.61      6.51 o 
  -5  -3  11        0.11       -1.12      1.81 o 
  -4  -3  11      281.34      258.61     11.65 o 
  -3  -3  11       28.68       24.98      2.78 o 
  -2  -3  11      555.07      545.49     16.45 o 
  -1  -3  11      119.86      104.77      4.48 o 
   0  -3  11        6.50        3.34      1.54 o 
   1  -3  11        1.35        1.01      1.04 o 
   2  -3  11     1611.47     1598.88     19.99 o 
   3  -3  11       50.46       52.63      2.70 o 
   4  -3  11      414.58      390.21      7.32 o 
   5  -3  11        0.57        3.71      1.28 o 
   6  -3  11       10.42       16.51      2.11 o 
   7  -3  11      281.57      258.43      5.97 o 
   8  -3  11      163.20      142.10      5.80 o 
   9  -3  11       24.25       21.64      2.91 o 
  10  -3  11      135.26      154.24      9.25 o 
  -6  -2  11        2.10       -1.05      1.89 o 
  -5  -2  11      368.91      357.62      9.94 o 
  -4  -2  11      225.83      209.22      6.90 o 
  -3  -2  11      264.75      257.20      7.51 o 
  -2  -2  11        8.80        3.13      2.06 o 
  -1  -2  11       91.31       69.11      5.31 o 
   0  -2  11        7.05        2.23      1.45 o 
   1  -2  11     1524.76     1397.36     17.74 o 
   2  -2  11      675.56      714.70     10.48 o 
   3  -2  11        0.30        2.96      1.24 o 
   4  -2  11     1096.49     1034.89     14.24 o 
   5  -2  11      178.66      179.16      4.60 o 
   6  -2  11        5.56       12.11      1.64 o 
   7  -2  11        1.43       12.54      1.89 o 
   8  -2  11        3.12        5.22      1.49 o 
   9  -2  11        0.82       -0.34      2.06 o 
  10  -2  11      161.36      176.52      9.94 o 
  11  -2  11        9.05       10.28      3.77 o 
  -6  -1  11       39.85       29.82      4.80 o 
  -5  -1  11       31.45       30.14      3.60 o 
  -4  -1  11      193.44      203.88      6.66 o 
  -3  -1  11       19.80       27.94      2.67 o 
  -2  -1  11      280.29      267.93      7.26 o 
  -1  -1  11       72.85       79.44      3.75 o 
   0  -1  11      167.44      158.64      4.92 o 
   1  -1  11       72.19       53.60      2.57 o 
   2  -1  11      405.62      432.93      7.38 o 
   3  -1  11      128.70      125.45      4.61 o 
   4  -1  11      328.53      320.83      7.19 o 
   5  -1  11       61.56       76.32      3.03 o 
   6  -1  11        3.02        8.29      1.49 o 
   7  -1  11       31.70       34.20      2.29 o 
   8  -1  11       25.79       22.20      2.74 o 
   9  -1  11      298.89      293.62      8.34 o 
  10  -1  11        6.33        6.17      3.08 o 
  11  -1  11      130.68      134.02      8.91 o 
  -6   0  11       20.49       20.22      4.11 o 
  -5   0  11       10.14       12.34      3.08 o 
  -4   0  11      156.86      145.27      5.45 o 
  -3   0  11       42.97       41.18      3.15 o 
  -2   0  11        1.88       -0.17      1.21 o 
  -1   0  11      153.64      178.86      5.45 o 
   0   0  11        6.44        3.47      1.11 o 
   1   0  11        4.17        4.59      1.24 o 
   2   0  11     3812.88     3812.59     42.02 o 
   3   0  11       58.95       60.57      2.56 o 
   4   0  11       90.52      124.97      3.68 o 
   5   0  11      263.53      257.33      5.46 o 
   6   0  11      344.97      332.00      8.23 o 
   7   0  11       40.72       44.34      3.12 o 
   8   0  11       17.65       16.08      2.29 o 
   9   0  11      218.90      225.23     11.65 o 
  10   0  11       36.53       38.73      5.14 o 
  11   0  11        6.11        3.08      3.08 o 
  -6   1  11       36.01       41.97      3.61 o 
  -5   1  11       61.75       52.38      3.61 o 
  -4   1  11        0.03        1.73      1.31 o 
  -3   1  11       20.20       18.14      2.29 o 
  -2   1  11       15.41       24.46      2.42 o 
  -1   1  11      686.68      605.65     11.51 o 
   0   1  11     1043.83     1028.13     22.83 o 
   1   1  11     3121.07     3049.19     34.23 o 
   2   1  11      232.05      255.23      5.12 o 
   3   1  11      535.40      519.82     14.51 o 
   4   1  11       90.59       84.21      2.93 o 
   5   1  11      146.49      148.89     10.97 o 
   6   1  11      446.62      403.16      9.20 o 
   7   1  11       31.25       23.24      2.42 o 
   8   1  11       54.82       45.36      3.37 o 
   9   1  11       52.56       47.21      3.37 o 
  10   1  11       17.56       22.74      2.78 o 
  11   1  11       45.07       49.70      5.83 o 
  -7   2  11       42.17       48.67      5.48 o 
  -6   2  11       59.61       69.41      4.36 o 
  -5   2  11       55.80       52.95      3.75 o 
  -4   2  11      131.28      127.92      4.96 o 
  -3   2  11        2.11        0.34      0.99 o 
  -2   2  11        8.13        8.82      1.39 o 
  -1   2  11      103.13      116.89      6.38 o 
   0   2  11      146.78      126.45      3.55 o 
   1   2  11     1729.39     1792.80     21.37 o 
   2   2  11     1359.55     1394.20     19.43 o 
   3   2  11     2566.70     2676.34     30.32 o 
   4   2  11     1688.12     1694.67     25.69 o 
   5   2  11      951.23      891.64     15.62 o 
   6   2  11      576.75      572.43     11.63 o 
   7   2  11        3.41        4.22      1.56 o 
   8   2  11       41.44       40.40      3.15 o 
   9   2  11       98.87      102.32      4.72 o 
  10   2  11       21.58       20.57      2.78 o 
  11   2  11       58.26       60.67      5.83 o 
  -6   3  11      227.00      211.67      8.91 o 
  -5   3  11        1.19        3.43      1.70 o 
  -4   3  11       18.60       17.32      2.29 o 
  -3   3  11       14.19       11.44      3.08 o 
  -2   3  11      145.06      160.68      4.15 o 
  -1   3  11       73.67       75.45      3.07 o 
   0   3  11       23.21       20.66      1.63 o 
   1   3  11      180.48      222.50      4.72 o 
   2   3  11      390.17      435.21      8.22 o 
   3   3  11       14.15       19.44      2.05 o 
   4   3  11     1354.27     1238.72     19.87 o 
   5   3  11      213.32      160.45      5.32 o 
   6   3  11      105.17       88.54      7.37 o 
   7   3  11      261.84      237.04      9.43 o 
   8   3  11      101.98       97.45      4.48 o 
   9   3  11        2.22        3.14      1.56 o 
  10   3  11      105.62      112.91      5.21 o 
  11   3  11      191.79      183.03      9.60 o 
  -6   4  11       78.69       73.64      4.48 o 
  -5   4  11      218.28      237.60      7.39 o 
  -4   4  11        0.68        0.17      3.08 o 
  -3   4  11       77.91       64.03      3.51 o 
  -2   4  11      157.50      161.80      4.21 o 
  -1   4  11        1.77        4.48      1.03 o 
   0   4  11       30.10       31.16      1.67 o 
   1   4  11      341.27      313.13      4.90 o 
   2   4  11     1075.65     1026.54     13.34 o 
   3   4  11      113.77      100.59      5.66 o 
   4   4  11      267.68      225.10      6.30 o 
   5   4  11      102.28       79.52      7.03 o 
   6   4  11      438.80      410.68     10.80 o 
   7   4  11        0.10        3.43      1.45 o 
   8   4  11       54.40       46.72      3.27 o 
   9   4  11        7.74       10.45      2.05 o 
  10   4  11       10.85       10.33      2.18 o 
  11   4  11       26.27       22.28      4.11 o 
  -6   5  11       27.31       22.94      3.02 o 
  -5   5  11      186.33      193.99      6.90 o 
  -4   5  11       39.83       31.85      3.02 o 
  -3   5  11     1282.66     1284.77     20.96 o 
  -2   5  11      630.62      606.50      9.56 o 
  -1   5  11       20.07       19.25      1.52 o 
   0   5  11       16.40        9.94      1.39 o 
   1   5  11      851.62      854.96     16.43 o 
   2   5  11      247.49      254.35      6.38 o 
   3   5  11        3.63        5.65      1.33 o 
   4   5  11      332.70      312.12      7.63 o 
   5   5  11      246.41      210.47      6.18 o 
   6   5  11       26.84       29.00      5.48 o 
   7   5  11      136.07      130.57      9.25 o 
   8   5  11       68.89       77.54      4.46 o 
   9   5  11       55.60       51.53      3.51 o 
  10   5  11        0.32       -1.03      2.06 o 
  -6   6  11        7.63       10.10      2.54 o 
  -5   6  11       35.28       45.16      3.64 o 
  -4   6  11      327.86      334.64      8.84 o 
  -3   6  11      128.89      128.88      5.09 o 
  -2   6  11      875.35      863.88     12.53 o 
  -1   6  11       47.47       50.31      3.12 o 
   0   6  11      609.51      638.39      9.68 o 
   1   6  11       53.25       57.32      2.56 o 
   2   6  11      847.29      847.18     11.79 o 
   3   6  11      329.68      329.09      6.17 o 
   4   6  11      137.78      135.19      3.73 o 
   5   6  11      461.50      459.23      7.96 o 
   6   6  11      658.68      590.54     15.94 o 
   7   6  11      324.17      283.31      7.76 o 
   8   6  11       52.35       58.17      3.77 o 
   9   6  11       42.58       39.76      3.27 o 
  10   6  11       41.66       40.10      4.80 o 
  -6   7  11      132.91      147.65      7.37 o 
  -5   7  11       16.85       17.85      2.67 o 
  -4   7  11      164.48      162.81      6.06 o 
  -3   7  11      103.15      101.80      6.86 o 
  -2   7  11       88.16       89.63      4.24 o 
  -1   7  11      492.89      500.01     10.52 o 
   0   7  11      128.04      134.16      3.88 o 
   1   7  11      450.04      439.90      7.56 o 
   2   7  11        2.28        1.25      1.04 o 
   3   7  11       61.51       62.74      2.76 o 
   4   7  11     1224.83     1122.98     15.02 o 
   5   7  11     1225.47     1109.43     18.52 o 
   6   7  11      148.96      126.73      4.01 o 
   7   7  11      142.26      170.63      5.93 o 
   8   7  11       29.67       34.57      4.80 o 
   9   7  11      102.21      121.13      5.33 o 
  10   7  11        9.03        9.60      3.43 o 
  -6   8  11      411.11      479.18     17.48 o 
  -5   8  11        9.76       14.74      3.77 o 
  -4   8  11      279.81      273.52     11.31 o 
  -3   8  11     1069.09     1115.78     37.36 o 
  -2   8  11        0.89        2.06      2.74 o 
  -1   8  11        2.83        2.06      1.70 o 
   0   8  11      143.77      148.02      5.32 o 
   1   8  11      120.39      122.55      3.73 o 
   2   8  11      500.61      480.69     12.97 o 
   3   8  11      834.41      737.80     11.06 o 
   4   8  11        0.00        1.05      0.95 o 
   5   8  11      585.10      549.88      9.30 o 
   6   8  11       80.93       80.83      3.29 o 
   7   8  11        2.32        4.22      1.51 o 
   8   8  11       22.66       24.52      2.78 o 
   9   8  11       11.90       14.74      3.77 o 
  -5   9  11       32.28       41.47      5.48 o 
  -4   9  11       51.51       49.70      5.48 o 
  -3   9  11       77.48       88.93      6.51 o 
  -2   9  11      237.78      246.10      7.50 o 
  -1   9  11       70.42       67.99      3.95 o 
   0   9  11      112.92      102.30      4.59 o 
   1   9  11      658.38      635.07     12.68 o 
   2   9  11      150.48      153.42      4.33 o 
   3   9  11       74.19       81.15      3.22 o 
   4   9  11      132.73      107.36      3.68 o 
   5   9  11        4.79        4.51      1.31 o 
   6   9  11       77.68       79.73      3.43 o 
   7   9  11       17.67       19.55      2.10 o 
   8   9  11       61.93       69.30      5.48 o 
   9   9  11       33.04       30.51      4.80 o 
  -4  10  11       17.26       14.40      4.11 o 
  -3  10  11       51.28       56.66      3.99 o 
  -2  10  11       24.37       32.92      3.43 o 
  -1  10  11      210.15      224.53      7.12 o 
   0  10  11      187.61      200.81      6.64 o 
   1  10  11      213.43      223.21      7.88 o 
   2  10  11      553.70      484.12     10.83 o 
   3  10  11        3.96        4.56      1.31 o 
   4  10  11      144.31      132.58      8.31 o 
   5  10  11       26.40       21.73      2.54 o 
   6  10  11      266.60      267.00     13.25 o 
   7  10  11       62.73       68.42      4.31 o 
   8  10  11        2.13        2.39      1.56 o 
   9  10  11      534.08      579.95     18.85 o 
  -4  11  11        9.16        8.23      3.43 o 
  -3  11  11      422.81      425.60     11.01 o 
  -2  11  11      182.22      176.38      6.77 o 
  -1  11  11       74.75      102.98      5.07 o 
   0  11  11        0.44        2.23      1.70 o 
   1  11  11       27.02       26.95      2.88 o 
   2  11  11      573.48      583.63     12.58 o 
   3  11  11      369.29      338.14      7.09 o 
   4  11  11       15.17       17.35      2.04 o 
   5  11  11       95.29       90.85      4.72 o 
   6  11  11       44.03       48.56      4.66 o 
   7  11  11       54.10       53.43      3.23 o 
   8  11  11      321.94      393.83     15.08 o 
  -4  12  11      165.81      163.84     10.28 o 
  -3  12  11        6.19        5.02      2.39 o 
  -2  12  11        6.13        7.18      2.54 o 
  -1  12  11      548.13      594.95     13.41 o 
   0  12  11       93.49       81.43      4.68 o 
   1  12  11      160.45      165.96      6.39 o 
   2  12  11      156.58      159.77      6.15 o 
   3  12  11      175.75      170.33      6.29 o 
   4  12  11      168.47      146.63      6.48 o 
   5  12  11       94.53       78.74      3.62 o 
   6  12  11        0.42        0.93      1.51 o 
   7  12  11        5.70        4.36      2.12 o 
  -2  13  11       77.29       78.99      5.07 o 
  -1  13  11        1.23        1.68      2.14 o 
   0  13  11       47.79       47.36      4.28 o 
   1  13  11      491.10      505.97     12.19 o 
   2  13  11       59.45       54.72      3.99 o 
   3  13  11       12.03        7.28      2.05 o 
   4  13  11      293.38      275.88      8.47 o 
   5  13  11       16.22       21.51      2.48 o 
   6  13  11        5.80        7.89      2.00 o 
   0  14  11       95.48      106.49      5.76 o 
   1  14  11       26.53       26.43      3.27 o 
   2  14  11       21.26       20.07      3.02 o 
   3  14  11      248.63      276.31      8.78 o 
   4  14  11        6.48        1.71      1.94 o 
   5  14  11       18.29       17.14      4.11 o 
   1 -10  12      159.41      153.90      9.25 o 
   2 -10  12        5.32        6.17      3.43 o 
   5 -10  12       27.63       29.48      5.14 o 
   0  -9  12      274.90      256.96     15.60 o 
   1  -9  12        6.75        9.98      2.54 o 
   2  -9  12        4.36        7.20      2.18 o 
   3  -9  12       51.26       49.01      5.14 o 
   4  -9  12        4.10        4.04      2.29 o 
   5  -9  12       23.69       24.14      3.27 o 
   6  -9  12       43.80       43.53      6.17 o 
  -1  -8  12      185.01      206.63      7.51 o 
   0  -8  12        5.27        3.77      2.91 o 
   1  -8  12       74.73       75.76      4.61 o 
   2  -8  12      163.18      149.35      5.93 o 
   3  -8  12        0.55        2.40      2.40 o 
   4  -8  12      122.87      124.60      4.48 o 
   5  -8  12      231.92      228.28      7.76 o 
   6  -8  12        2.27        4.58      2.22 o 
   7  -8  12       61.52       55.05      4.48 o 
  -2  -7  12       57.14       70.22      4.61 o 
  -1  -7  12        9.04       13.74      5.48 o 
   0  -7  12       88.37       87.36      4.72 o 
   1  -7  12       28.01       30.46      3.02 o 
   2  -7  12      111.92      108.61      4.96 o 
   3  -7  12      139.02      153.66      8.23 o 
   4  -7  12       23.21       20.36      2.29 o 
   5  -7  12        0.15        0.92      1.51 o 
   6  -7  12       31.92       38.99      3.64 o 
   7  -7  12       68.32       70.61      4.85 o 
   8  -7  12        0.68        2.06      3.43 o 
  -3  -6  12       84.55      107.30      5.57 o 
  -2  -6  12       58.28       66.16      4.36 o 
  -1  -6  12       22.14       23.27      3.02 o 
   0  -6  12        0.00       -1.31      3.77 o 
   1  -6  12        0.32        3.82      1.56 o 
   2  -6  12      304.51      295.06      8.12 o 
   3  -6  12      536.57      562.81     17.14 o 
   4  -6  12       99.30       91.81      3.69 o 
   5  -6  12        8.83       12.39      2.60 o 
   6  -6  12       21.39       19.64      3.77 o 
   7  -6  12       11.21       12.91      2.63 o 
   8  -6  12        9.08        9.73      2.78 o 
   9  -6  12      135.59      156.30      9.94 o 
  -4  -5  12       85.91       97.36     18.17 o 
  -3  -5  12       89.89      106.87      5.33 o 
  -2  -5  12        5.02        5.65      2.05 o 
  -1  -5  12        0.04        1.03      1.56 o 
   0  -5  12        8.51       12.35      2.18 o 
   1  -5  12      107.71      104.58      4.61 o 
   2  -5  12      358.75      360.65      7.25 o 
   3  -5  12      293.73      314.78     15.25 o 
   4  -5  12      512.30      464.66      8.71 o 
   5  -5  12        9.72        5.69      1.61 o 
   6  -5  12       31.51       27.92      2.42 o 
   7  -5  12       22.92       31.06      4.11 o 
   8  -5  12       14.85       19.08      3.02 o 
   9  -5  12       15.98       15.59      2.88 o 
  -5  -4  12        7.74       16.80      4.11 o 
  -4  -4  12        0.67        5.48      2.18 o 
  -3  -4  12       28.28       29.40      6.86 o 
  -2  -4  12      196.54      205.61      7.03 o 
  -1  -4  12      147.89      125.37      6.34 o 
   0  -4  12       75.69       69.50      3.88 o 
   1  -4  12        0.82        0.31      1.32 o 
   2  -4  12      122.15      117.27      3.82 o 
   3  -4  12      319.14      323.25      8.24 o 
   4  -4  12        1.38        1.33      1.31 o 
   5  -4  12        8.58       12.21      1.82 o 
   6  -4  12       28.45       23.04      2.20 o 
   7  -4  12        0.18        1.44      1.41 o 
   8  -4  12        2.92        6.33      2.29 o 
   9  -4  12      111.62      123.71      5.93 o 
  -5  -3  12        2.79       -1.03      2.74 o 
  -4  -3  12        4.38        3.59      2.05 o 
  -3  -3  12      285.36      266.11      8.12 o 
  -2  -3  12      112.14      106.63     10.97 o 
  -1  -3  12        7.76       11.45      2.06 o 
   0  -3  12      299.46      288.41     14.05 o 
   1  -3  12      515.12      491.34     10.66 o 
   2  -3  12      562.48      511.77      8.83 o 
   3  -3  12     2131.46     1985.89     24.34 o 
   4  -3  12      133.72      117.87      3.95 o 
   5  -3  12        6.93        7.29      1.56 o 
   6  -3  12      158.26      170.13      4.87 o 
   7  -3  12        4.71        6.78      1.69 o 
   8  -3  12       71.50       82.82      3.67 o 
   9  -3  12       28.51       25.71      4.46 o 
  10  -3  12       96.43       94.95      7.54 o 
  -5  -2  12       33.61       38.58      3.64 o 
  -4  -2  12      178.36      170.18      9.60 o 
  -3  -2  12       82.67       87.73     10.45 o 
  -2  -2  12       46.81       48.85      3.39 o 
  -1  -2  12      434.59      429.96     10.06 o 
   0  -2  12      294.71      265.01      7.26 o 
   1  -2  12       83.65       85.79      3.23 o 
   2  -2  12     2229.40     2205.77     26.38 o 
   3  -2  12      439.12      430.55      7.78 o 
   4  -2  12     1277.52     1214.04     16.35 o 
   5  -2  12      213.61      211.46      5.21 o 
   6  -2  12       26.40       24.84      2.16 o 
   7  -2  12      198.86      154.66      4.60 o 
   8  -2  12      154.15      148.88     12.85 o 
   9  -2  12       29.57       39.07      5.14 o 
  10  -2  12       41.01       41.82      5.48 o 
  -5  -1  12       18.27       20.53      2.78 o 
  -4  -1  12        7.53        6.68      2.18 o 
  -3  -1  12        0.16       -0.69      1.45 o 
  -2  -1  12       67.94       44.06      3.27 o 
  -1  -1  12       34.86       29.32      2.67 o 
   0  -1  12      118.65       81.12      3.86 o 
   1  -1  12       32.06       25.61      1.96 o 
   2  -1  12      741.21      726.01     10.95 o 
   3  -1  12      198.27      204.18      5.07 o 
   4  -1  12      362.77      349.64      7.27 o 
   5  -1  12       92.10       87.11      3.28 o 
   6  -1  12      482.66      466.02      8.35 o 
   7  -1  12       13.99       18.83      2.54 o 
   8  -1  12       82.34       78.88      4.24 o 
   9  -1  12       84.46       98.19      4.83 o 
  10  -1  12        5.81        6.51      3.43 o 
  -5   0  12      107.71      110.37      7.54 o 
  -4   0  12        1.48        0.51      2.57 o 
  -3   0  12       16.21       17.67      2.40 o 
  -2   0  12       39.31       23.26      2.54 o 
  -1   0  12      411.87      374.80      9.77 o 
   0   0  12       62.24       61.20      3.51 o 
   1   0  12       59.00       57.52      2.63 o 
   2   0  12       66.47       68.30      2.87 o 
   3   0  12       59.16       62.27      2.76 o 
   4   0  12        3.75        6.84      1.65 o 
   5   0  12       76.68       77.63      3.10 o 
   6   0  12      163.73      114.06      4.83 o 
   7   0  12      128.93      129.56      5.21 o 
   8   0  12      178.51      163.16      6.04 o 
   9   0  12       42.58       42.46      3.51 o 
  10   0  12       39.79       35.41      3.37 o 
  11   0  12        1.52        0.69      2.74 o 
  -5   1  12        0.65        0.69      2.40 o 
  -4   1  12       15.11       19.19      3.43 o 
  -3   1  12       10.83       16.33      2.42 o 
  -2   1  12     1439.97     1325.93     22.28 o 
  -1   1  12       25.70       30.64      2.67 o 
   0   1  12       63.94       50.12      2.44 o 
   1   1  12      802.06      784.92     17.13 o 
   2   1  12      312.28      320.15      6.78 o 
   3   1  12        0.31        2.12      1.11 o 
   4   1  12      574.39      601.49     13.07 o 
   5   1  12       71.33       86.92      4.24 o 
   6   1  12     1309.18     1267.04     29.99 o 
   7   1  12      390.27      363.71      9.20 o 
   8   1  12       61.16       74.04      3.99 o 
   9   1  12        2.80        0.17      3.60 o 
  10   1  12      102.64      117.78      5.42 o 
  11   1  12        7.77       15.42      4.11 o 
  -5   2  12      232.88      258.79     11.65 o 
  -4   2  12      187.36      151.84      8.23 o 
  -3   2  12       82.44       71.47      4.97 o 
  -2   2  12      220.13      225.66      6.68 o 
  -1   2  12      721.10      729.41     16.11 o 
   0   2  12        1.59        1.86      1.11 o 
   1   2  12      345.34      338.68      6.39 o 
   2   2  12      182.34      178.99      9.27 o 
   3   2  12      102.30      114.01      4.61 o 
   4   2  12      381.28      360.05      8.60 o 
   5   2  12      535.52      486.84     10.66 o 
   6   2  12      658.21      622.23     12.60 o 
   7   2  12        0.11        1.09      1.32 o 
   8   2  12      185.47      177.21      6.18 o 
   9   2  12      167.52      169.35     12.17 o 
  10   2  12       26.26       26.03      5.66 o 
  11   2  12        4.97        4.64      2.05 o 
  -6   3  12      297.45      330.10     16.28 o 
  -5   3  12      121.36      115.90      8.05 o 
  -4   3  12      103.44       98.84      4.72 o 
  -3   3  12      969.81      948.52     16.83 o 
  -2   3  12       49.19       51.26      3.15 o 
  -1   3  12        0.55        1.99      1.44 o 
   0   3  12      785.07      789.14     11.66 o 
   1   3  12     1711.03     1692.20     20.64 o 
   2   3  12      388.92      405.83      8.97 o 
   3   3  12     4442.14     4448.38     60.10 o 
   4   3  12      451.94      466.64     10.17 o 
   5   3  12      540.68      521.45     11.14 o 
   6   3  12       38.30       32.14      3.60 o 
   7   3  12       57.77       49.28      4.63 o 
   8   3  12      209.95      195.67      6.68 o 
   9   3  12       41.57       47.97      4.28 o 
  10   3  12        5.20        5.66      1.94 o 
  11   3  12       20.72       20.91      4.11 o 
  -6   4  12        4.21        5.21      2.29 o 
  -5   4  12        8.15        9.20      2.29 o 
  -4   4  12       19.51       20.37      4.63 o 
  -3   4  12        9.65        5.51      1.81 o 
  -2   4  12        5.66        7.45      1.59 o 
  -1   4  12     1179.88     1212.76     13.70 o 
   0   4  12       19.50       25.86      1.91 o 
   1   4  12      481.65      512.36     10.42 o 
   2   4  12     1141.45     1103.84     18.30 o 
   3   4  12        0.19        3.94      1.70 o 
   4   4  12        6.41        4.70      3.08 o 
   5   4  12      840.71      744.82     14.05 o 
   6   4  12       23.80       18.95      4.80 o 
   7   4  12        3.31        4.11      1.70 o 
   8   4  12        9.84        7.37      1.94 o 
   9   4  12        4.25        4.96      1.81 o 
  10   4  12       35.88       36.69      3.39 o 
  -6   5  12       17.68       24.98      3.27 o 
  -5   5  12        6.96        4.49      4.28 o 
  -4   5  12       10.33       11.16      2.40 o 
  -3   5  12       39.39       35.58      4.80 o 
  -2   5  12       70.90       73.53      3.64 o 
  -1   5  12       35.63       32.55      2.18 o 
   0   5  12      133.63      145.53      3.95 o 
   1   5  12      945.49      973.74     13.30 o 
   2   5  12      256.89      250.83      6.77 o 
   3   5  12      286.16      290.21      7.50 o 
   4   5  12      422.65      380.76      8.96 o 
   5   5  12       31.74       41.52      3.77 o 
   6   5  12      158.32      159.91      5.69 o 
   7   5  12      156.08      160.42      5.82 o 
   8   5  12        3.45        3.60      1.70 o 
   9   5  12       91.51       96.76      4.85 o 
  10   5  12       70.55       82.38      5.83 o 
  -5   6  12      126.94      131.04      5.93 o 
  -4   6  12        4.12        7.12      2.05 o 
  -3   6  12      123.65      118.94      4.96 o 
  -2   6  12       65.36       66.53      8.57 o 
  -1   6  12       83.83       87.67      4.12 o 
   0   6  12      618.68      590.40      9.42 o 
   1   6  12       49.61       48.12      3.12 o 
   2   6  12      505.03      516.22      9.22 o 
   3   6  12      179.92      179.56      5.69 o 
   4   6  12     1046.37      984.01     21.59 o 
   5   6  12        8.13       17.47      2.29 o 
   6   6  12      100.39      105.57      7.37 o 
   7   6  12        0.54       -0.62      1.32 o 
   8   6  12        1.21        0.60      1.54 o 
   9   6  12      398.14      406.73     10.42 o 
  10   6  12        5.87        6.86      3.08 o 
  -5   7  12      128.25      119.92      5.69 o 
  -4   7  12       96.52       99.40      7.20 o 
  -3   7  12        8.05       13.71      3.43 o 
  -2   7  12       38.36       33.68      3.77 o 
  -1   7  12      846.26      884.65     15.97 o 
   0   7  12      688.18      704.34     13.41 o 
   1   7  12      194.71      200.12      5.97 o 
   2   7  12      169.78      161.78      4.27 o 
   3   7  12      191.92      203.40      6.99 o 
   4   7  12      315.64      321.43      6.37 o 
   5   7  12       84.14       83.06      4.24 o 
   6   7  12       26.26       31.59      2.91 o 
   7   7  12      159.63      151.81      5.82 o 
   8   7  12      221.16      208.40      7.03 o 
   9   7  12        0.06        1.07      1.89 o 
  -5   8  12      203.24      207.37     10.63 o 
  -4   8  12      714.52      716.03     20.91 o 
  -3   8  12       40.53       35.99      4.46 o 
  -2   8  12       55.06       63.34      3.86 o 
  -1   8  12       46.46       48.80      3.51 o 
   0   8  12       84.48       89.33      6.68 o 
   1   8  12        3.58        3.34      1.88 o 
   2   8  12       43.88       35.61      2.29 o 
   3   8  12      430.05      400.29      7.50 o 
   4   8  12      354.14      321.18      6.62 o 
   5   8  12        0.17        0.99      1.22 o 
   6   8  12      219.00      164.46      5.93 o 
   7   8  12       16.27       16.67      2.42 o 
   8   8  12       61.20       58.05      4.11 o 
   9   8  12        0.08        1.27      1.56 o 
  -4   9  12       29.01       31.53      4.80 o 
  -3   9  12      208.84      208.40      9.94 o 
  -2   9  12      109.16       92.17      7.37 o 
  -1   9  12       14.37       19.35      2.67 o 
   0   9  12      993.66      995.46     17.89 o 
   1   9  12       86.66       82.36      5.83 o 
   2   9  12      473.93      492.58     13.66 o 
   3   9  12      307.77      293.83      6.31 o 
   4   9  12      317.55      283.51      6.25 o 
   5   9  12      137.96      134.66      4.27 o 
   6   9  12        0.02        0.76      1.15 o 
   7   9  12      111.53      121.96      5.45 o 
   8   9  12       81.66       72.16      4.48 o 
  -4  10  12        1.45        1.03      3.08 o 
  -3  10  12       27.49       21.14      3.02 o 
  -2  10  12      152.17      141.10      6.51 o 
  -1  10  12      312.57      288.89     13.02 o 
   0  10  12      127.19      136.28      5.66 o 
   1  10  12      147.82      143.29      5.66 o 
   2  10  12      163.58      162.70      5.90 o 
   3  10  12      494.59      515.10      9.20 o 
   4  10  12        2.67        4.28      1.36 o 
   5  10  12      130.74      127.84      4.20 o 
   6  10  12      289.00      279.80     11.93 o 
   7  10  12       33.33       30.07      4.83 o 
   8  10  12       40.52       42.56      4.63 o 
  -3  11  12       28.59       28.53      5.31 o 
  -2  11  12      105.76      112.37      5.56 o 
  -1  11  12       31.80       29.78      3.37 o 
   0  11  12      122.50      104.87      5.07 o 
   1  11  12      121.41      136.46      5.66 o 
   2  11  12       20.87       29.66      3.12 o 
   3  11  12       12.07       10.98      2.18 o 
   4  11  12       40.15       43.56      2.69 o 
   5  11  12       98.97      100.71      3.87 o 
   6  11  12      220.46      204.27     12.34 o 
   7  11  12       83.32       88.25      4.02 o 
   8  11  12        4.50        4.16      2.39 o 
  -2  12  12      273.00      306.73      9.52 o 
  -1  12  12      103.12      118.79      5.80 o 
   0  12  12      500.18      516.41     19.54 o 
   1  12  12        2.05       -0.30      1.89 o 
   2  12  12       47.11       57.54      3.86 o 
   3  12  12       72.66       78.22      4.48 o 
   4  12  12       21.51       29.46      2.44 o 
   5  12  12       22.10       27.28      2.47 o 
   6  12  12      181.86      189.69      7.02 o 
   7  12  12        5.97        8.01      2.63 o 
  -1  13  12      455.99      488.07     12.54 o 
   0  13  12        0.18        2.25      2.91 o 
   1  13  12       16.20       15.40      2.78 o 
   2  13  12      252.89      249.06     11.65 o 
   3  13  12        0.36       -0.24      1.56 o 
   4  13  12        3.44        1.89      1.94 o 
   5  13  12      108.22      120.20      4.60 o 
   6  13  12       77.25       77.87      4.85 o 
   2  -9  13       77.35       74.72      6.51 o 
   5  -9  13        6.99        9.94      4.11 o 
   0  -8  13        9.50       13.37      3.77 o 
   1  -8  13        0.01        4.52      3.60 o 
   2  -8  13        5.03        7.71      2.18 o 
   3  -8  13       37.89       46.91      5.48 o 
   4  -8  13       17.71       18.36      2.44 o 
   5  -8  13       17.49       20.98      3.15 o 
   6  -8  13        0.31        4.11      3.77 o 
  -1  -7  13      262.91      308.61      9.33 o 
   0  -7  13      100.02      124.77      5.69 o 
   1  -7  13        7.94        6.11      2.05 o 
   2  -7  13        5.15        4.78      1.81 o 
   3  -7  13        5.40        3.66      2.23 o 
   4  -7  13      179.68      168.24      5.27 o 
   5  -7  13       10.85        8.76      2.02 o 
   6  -7  13        2.10        4.11      2.18 o 
   7  -7  13       17.09       15.77      4.46 o 
  -2  -6  13      174.30      187.31      7.27 o 
  -1  -6  13       38.77       52.79      3.88 o 
   0  -6  13        3.69        4.94      3.08 o 
   1  -6  13       54.43       54.81      3.75 o 
   2  -6  13       69.83       71.32      4.46 o 
   3  -6  13      117.72      118.82      4.28 o 
   4  -6  13      572.13      615.43     10.88 o 
   5  -6  13       26.67       35.81      2.76 o 
   6  -6  13       76.94       71.77      6.41 o 
   7  -6  13      101.13       98.88      5.45 o 
   8  -6  13        3.48        1.71      3.08 o 
  -3  -5  13        0.08       -1.37      2.74 o 
  -2  -5  13      169.81      175.71      6.79 o 
  -1  -5  13      186.16      185.80      6.90 o 
   0  -5  13      780.45      769.32     15.51 o 
   1  -5  13        2.10        1.34      2.57 o 
   2  -5  13        0.07        0.00      1.45 o 
   3  -5  13      767.95      779.39     12.33 o 
   4  -5  13       12.67       20.65      2.24 o 
   5  -5  13       33.54       27.24      2.36 o 
   6  -5  13      452.16      464.14      9.15 o 
   7  -5  13       42.65       43.42      3.75 o 
   8  -5  13       33.87       28.86      3.39 o 
   9  -5  13       81.46       88.09      7.54 o 
  -3  -4  13       27.02       30.63      3.77 o 
  -2  -4  13       79.78       71.07      6.68 o 
  -1  -4  13       28.86       36.26      3.39 o 
   0  -4  13        0.21       -1.05      1.56 o 
   1  -4  13        2.62        3.48      1.56 o 
   2  -4  13        8.52        9.45      1.94 o 
   3  -4  13        7.92        5.95      1.51 o 
   4  -4  13      365.10      348.25      7.92 o 
   5  -4  13      575.34      538.49     12.61 o 
   6  -4  13       47.20       48.21      2.90 o 
   7  -4  13      340.24      343.40      7.61 o 
   8  -4  13      458.47      484.67     17.48 o 
  -4  -3  13       31.90       26.39      4.80 o 
  -3  -3  13        4.98        4.76      2.23 o 
  -2  -3  13       21.63       26.62      3.15 o 
  -1  -3  13      125.33      124.95      5.33 o 
   0  -3  13       18.24       17.67      2.42 o 
   1  -3  13       13.41       16.63      2.42 o 
   2  -3  13        9.28       12.21      2.05 o 
   3  -3  13       96.78       92.63      5.27 o 
   4  -3  13        0.14        1.96      1.65 o 
   5  -3  13       37.29       31.63      2.42 o 
   6  -3  13       18.44       16.55      2.09 o 
   7  -3  13      100.56      103.18      4.08 o 
   8  -3  13       12.30        9.34      2.29 o 
   9  -3  13       12.87       21.25      4.46 o 
  -4  -2  13       28.36       32.64      3.51 o 
  -3  -2  13       29.08       27.97      3.15 o 
  -2  -2  13      254.65      243.65      7.63 o 
  -1  -2  13       90.84       80.69      4.24 o 
   0  -2  13        0.03       -0.16      1.32 o 
   1  -2  13      337.55      334.42      8.47 o 
   2  -2  13       27.38       20.99      2.97 o 
   3  -2  13      128.77      101.61      4.25 o 
   4  -2  13       15.41       11.45      3.77 o 
   5  -2  13      177.21      172.37      4.94 o 
   6  -2  13       21.26       25.67      2.20 o 
   7  -2  13        5.68        7.40      2.05 o 
   8  -2  13       11.48        7.43      1.94 o 
   9  -2  13        4.69       10.63      3.43 o 
  -4  -1  13       26.60       33.83      3.39 o 
  -3  -1  13      273.51      285.42     13.37 o 
  -2  -1  13        3.37        1.03      2.40 o 
  -1  -1  13        6.94        7.04      2.05 o 
   0  -1  13        0.69        2.23      1.45 o 
   1  -1  13        0.03       -0.24      1.11 o 
   2  -1  13      234.44      239.15      5.96 o 
   3  -1  13       50.32       47.56      2.50 o 
   4  -1  13      391.88      404.35      7.62 o 
   5  -1  13       19.54       20.33      2.00 o 
   6  -1  13       27.67       24.48      2.63 o 
   7  -1  13      419.05      403.75     10.04 o 
   8  -1  13        7.92       10.16      2.14 o 
   9  -1  13      183.91      200.40      7.02 o 
  10  -1  13      104.60       95.97      7.88 o 
  -4   0  13       11.22       16.59      2.78 o 
  -3   0  13       38.22       33.91      3.15 o 
  -2   0  13      146.03      127.10      5.21 o 
  -1   0  13       35.90       42.57      3.15 o 
   0   0  13      129.91      110.81      4.72 o 
   1   0  13      135.13      149.98      4.80 o 
   2   0  13      550.93      529.42      8.89 o 
   3   0  13       26.45       30.28      2.16 o 
   4   0  13       23.55       22.87      1.89 o 
   5   0  13      458.15      451.86     10.41 o 
   6   0  13      386.54      351.42      9.07 o 
   7   0  13      242.50      244.23     17.14 o 
   8   0  13      228.01      228.41      7.39 o 
   9   0  13      539.40      537.86     33.93 o 
  10   0  13        3.55        4.34      2.57 o 
  -5   1  13      112.72      104.54      7.88 o 
  -4   1  13       23.95       26.05      4.11 o 
  -3   1  13      287.75      270.75      7.87 o 
  -2   1  13       61.70       56.77      3.64 o 
  -1   1  13       10.22        8.57      1.94 o 
   0   1  13     2202.90     2064.75     44.90 o 
   1   1  13       55.49       65.36      4.74 o 
   2   1  13      288.57      279.67      6.54 o 
   3   1  13      404.18      397.59      7.83 o 
   4   1  13       49.53       45.79      3.15 o 
   5   1  13      302.91      313.14      8.23 o 
   6   1  13      237.16      220.99      6.90 o 
   7   1  13       51.72       54.44      3.75 o 
   8   1  13       42.28       39.46      3.39 o 
   9   1  13       35.40       37.86      3.37 o 
  10   1  13        4.07        6.78      2.29 o 
  -5   2  13       26.77       16.80      4.11 o 
  -4   2  13      188.21      213.20     10.28 o 
  -3   2  13        1.43       -0.17      1.70 o 
  -2   2  13        1.94        0.51      1.45 o 
  -1   2  13      339.38      331.59      8.40 o 
   0   2  13       89.15      105.97      3.61 o 
   1   2  13       68.11       71.79      2.96 o 
   2   2  13        1.49        4.23      1.19 o 
   3   2  13        0.05        1.82      1.56 o 
   4   2  13      236.71      219.88      8.05 o 
   5   2  13     1229.02     1197.28     31.53 o 
   6   2  13      220.12      243.29     11.14 o 
   7   2  13      250.84      239.96      7.39 o 
   8   2  13      208.23      202.57      6.90 o 
   9   2  13        0.39        2.70      1.81 o 
  10   2  13      277.33      314.53      9.33 o 
  -5   3  13       15.33       23.31      4.46 o 
  -4   3  13      185.89      162.81      8.91 o 
  -3   3  13       20.57       20.57      3.77 o 
  -2   3  13       96.76       97.06      4.36 o 
  -1   3  13        0.01       -1.22      1.32 o 
   0   3  13        7.35       10.63      1.64 o 
   1   3  13      346.04      362.67      8.73 o 
   2   3  13       40.95       29.72      4.11 o 
   3   3  13      160.71      160.93      5.57 o 
   4   3  13      564.15      546.47     12.00 o 
   5   3  13       78.66       63.86      6.68 o 
   6   3  13      226.10      217.59      6.90 o 
   7   3  13       12.96       14.48      2.29 o 
   8   3  13       28.64       30.28      3.43 o 
   9   3  13        3.84        4.97      1.94 o 
  10   3  13      361.80      365.32     10.04 o 
  -5   4  13      294.38      287.58     12.68 o 
  -4   4  13      105.64       98.37      6.86 o 
  -3   4  13       40.78       43.53      4.80 o 
  -2   4  13      121.49      134.02      7.20 o 
  -1   4  13      246.12      273.83      7.27 o 
   0   4  13       82.21       95.12      4.36 o 
   1   4  13        7.29        6.26      1.81 o 
   2   4  13      269.00      233.43      6.79 o 
   3   4  13       85.33       91.28      4.24 o 
   4   4  13      178.02      176.66      6.34 o 
   5   4  13       99.58      114.56      5.31 o 
   6   4  13      239.02      220.35     10.45 o 
   7   4  13       34.64       34.98      3.02 o 
   8   4  13      106.31      117.33      6.17 o 
   9   4  13       48.48       55.14      3.99 o 
  10   4  13        0.55        2.74      1.94 o 
  -5   5  13       44.53       45.74      3.75 o 
  -4   5  13       64.33       69.95      4.36 o 
  -3   5  13      318.73      329.89      8.60 o 
  -1   5  13       34.06       42.70      6.68 o 
   0   5  13       25.45       30.85      4.80 o 
   1   5  13     1003.23     1005.68     17.45 o 
   2   5  13      188.86      193.47      6.06 o 
   3   5  13        0.03        2.29      1.56 o 
   4   5  13      165.02      156.59      5.69 o 
   5   5  13      679.88      587.81     12.35 o 
   6   5  13        7.17        9.50      2.05 o 
   7   5  13       95.09       83.81      4.36 o 
   8   5  13      101.01       98.03      5.83 o 
   9   5  13       81.72       92.07      4.85 o 
  10   5  13        1.39        0.69      2.06 o 
  -5   6  13        2.76        2.87      2.29 o 
  -4   6  13      367.28      373.26      9.93 o 
  -3   6  13       38.71       47.64      5.14 o 
  -2   6  13        7.34        8.23      2.74 o 
  -1   6  13      127.09      130.65      5.21 o 
   0   6  13      215.97      235.78      6.90 o 
   1   6  13      109.48      116.56      4.72 o 
   2   6  13      287.01      297.52      7.85 o 
   3   6  13      150.92      133.95      5.21 o 
   4   6  13       44.60       56.72      5.83 o 
   5   6  13      435.27      407.57      9.93 o 
   6   6  13      271.89      253.62      7.63 o 
   7   6  13       22.27       25.32      2.78 o 
   8   6  13        8.42       11.33      2.29 o 
   9   6  13       55.02       37.41      7.20 o 
  10   6  13       91.42       93.92      7.20 o 
  -4   7  13        4.63        3.08      3.08 o 
  -3   7  13       96.51      120.65      7.54 o 
  -2   7  13      275.22      300.94     11.31 o 
  -1   7  13      114.14      115.28      4.96 o 
   0   7  13      588.72      585.46     11.95 o 
   1   7  13      310.57      325.90      6.71 o 
   2   7  13        2.22        1.83      1.39 o 
   3   7  13      353.14      345.28     10.80 o 
   4   7  13        3.71        3.26      1.70 o 
   5   7  13        0.82        1.20      1.45 o 
   6   7  13      493.53      455.48     26.74 o 
   7   7  13        5.73       12.49      2.42 o 
   8   7  13       63.99       52.18      5.66 o 
   9   7  13       47.95       55.15      7.03 o 
  -4   8  13      319.23      326.65     13.37 o 
  -3   8  13      528.79      541.22     17.14 o 
  -2   8  13        8.71        9.28      2.40 o 
  -1   8  13       61.78       76.34      4.34 o 
   0   8  13       40.78       49.55      3.61 o 
   1   8  13        0.25       -0.18      2.40 o 
   2   8  13       92.16       88.04      3.62 o 
   3   8  13        0.78       -0.37      3.26 o 
   4   8  13        1.34        0.06      1.71 o 
   5   8  13       65.91       75.48      9.94 o 
   6   8  13      196.36      181.60      6.53 o 
   7   8  13        6.30        5.71      2.06 o 
   8   8  13        6.99        4.80      1.94 o 
   9   8  13      126.58      136.08      8.57 o 
  -3   9  13       53.73       57.93      5.83 o 
  -2   9  13      256.34      255.77      7.99 o 
  -1   9  13       16.54       12.45      2.91 o 
   0   9  13       26.90       33.24      3.26 o 
   1   9  13     1035.18     1057.31     18.86 o 
   2   9  13       20.70       29.73      2.29 o 
   3   9  13        0.67        3.30      1.51 o 
   4   9  13        5.91       11.65      1.78 o 
   5   9  13       30.63       27.96      2.91 o 
   6   9  13        7.37        6.57      2.91 o 
   7   9  13      108.28      123.05     10.63 o 
   8   9  13        0.07        1.30      1.81 o 
   9   9  13        4.53        1.37      2.74 o 
  -3  10  13       88.76      111.40      7.88 o 
  -2  10  13        2.41        4.40      2.29 o 
  -1  10  13       67.22       68.79      9.94 o 
   0  10  13      911.95      896.95     17.16 o 
   1  10  13       73.61       88.16      4.59 o 
   2  10  13       26.19       27.56      2.96 o 
   3  10  13      313.37      320.13      7.27 o 
   4  10  13       13.98       16.14      1.98 o 
   5  10  13       79.54       93.60      3.81 o 
   6  10  13       15.61       12.50      2.29 o 
   7  10  13        4.51        4.46      2.74 o 
   8  10  13      122.11      132.31      8.57 o 
  -2  11  13       33.15       33.27      3.75 o 
  -1  11  13       82.50       77.78      4.96 o 
   0  11  13       25.08       27.09      3.21 o 
   1  11  13        0.41       -1.81      1.81 o 
   2  11  13      365.53      336.81      9.27 o 
   3  11  13       38.87       35.73      4.63 o 
   4  11  13      154.70      154.42      4.85 o 
   5  11  13      178.96      180.07      6.49 o 
   6  11  13       13.64       13.75      2.09 o 
   7  11  13      111.93      120.71      8.40 o 
  -1  12  13      669.55      729.74     23.65 o 
   0  12  13        0.13        1.20      2.18 o 
   1  12  13       66.66       61.99      4.34 o 
   2  12  13      122.29      139.21      6.00 o 
   3  12  13       99.99      111.50      5.42 o 
   4  12  13        1.13       -0.86      1.70 o 
   5  12  13       12.76       14.88      2.22 o 
   6  12  13      104.06      107.65      5.56 o 
   1  13  13      331.60      331.11     13.37 o 
   2  13  13       17.34       17.48      3.77 o 
   3  13  13      199.34      208.74     10.28 o 
   4  13  13      186.42      196.75      9.94 o 
   3  -8  14       10.24        8.23      3.43 o 
   4  -8  14       95.08      105.57      7.88 o 
   1  -7  14       12.49       14.96      2.63 o 
   2  -7  14        3.46        2.91      1.94 o 
   3  -7  14       13.31       16.98      2.78 o 
   4  -7  14        3.40        2.15      1.56 o 
   5  -7  14       81.28       84.51      4.07 o 
   0  -6  14       51.84       71.65      4.61 o 
   1  -6  14        0.83        3.29      1.81 o 
   2  -6  14       36.48       38.92      4.11 o 
   3  -6  14       12.24        7.79      2.23 o 
   4  -6  14        0.65        0.95      1.63 o 
   5  -6  14       60.65       52.67      5.39 o 
   6  -6  14       24.48       17.90      2.44 o 
   7  -6  14        0.54       -1.71      3.08 o 
  -1  -5  14       76.86       92.48      7.54 o 
   0  -5  14       39.24       33.43      3.27 o 
   1  -5  14       12.42        8.91      2.18 o 
   2  -5  14       26.79       29.75      3.26 o 
   3  -5  14       76.89       74.49      4.24 o 
   4  -5  14      205.47      216.62      5.85 o 
   5  -5  14       44.70       55.60      4.38 o 
   6  -5  14      106.67      119.35      4.60 o 
   7  -5  14      281.75      298.67      9.33 o 
   8  -5  14        2.67        3.08      3.08 o 
  -2  -4  14      230.68      206.83      9.60 o 
  -1  -4  14       10.97       11.85      2.74 o 
   0  -4  14      130.87      135.59      5.80 o 
   1  -4  14      108.65      105.48      5.14 o 
   2  -4  14        1.51        0.90      1.56 o 
   3  -4  14      110.34      106.32      4.02 o 
   4  -4  14       64.93       64.97      4.32 o 
   5  -4  14       97.92      102.98      4.15 o 
   6  -4  14       23.92       28.99      2.63 o 
   7  -4  14      118.49      115.62      4.54 o 
   8  -4  14      134.52      131.28      9.25 o 
  -3  -3  14      158.72      170.35      9.94 o 
  -2  -3  14       33.27       32.72      3.39 o 
  -1  -3  14       57.80       60.20      5.83 o 
   0  -3  14      187.62      182.87      6.53 o 
   1  -3  14       63.73       68.85      5.66 o 
   2  -3  14      158.78      156.39      8.23 o 
   3  -3  14      187.73      175.12      5.32 o 
   4  -3  14       29.57       27.26      2.36 o 
   5  -3  14        3.19        1.00      1.44 o 
   6  -3  14      223.15      218.65      7.12 o 
   7  -3  14       75.17       71.26      5.14 o 
   8  -3  14      101.29       97.57      7.20 o 
  -3  -2  14      222.73      226.49      8.00 o 
  -2  -2  14       15.31       17.50      2.78 o 
  -1  -2  14       87.14       90.32      6.86 o 
   0  -2  14      108.94      117.60      5.21 o 
   1  -2  14      543.04      523.98     11.74 o 
   2  -2  14      100.08       98.64      3.69 o 
   3  -2  14       65.57       71.84      5.22 o 
   4  -2  14      330.56      340.62      9.11 o 
   5  -2  14        0.34       -1.15      1.15 o 
   6  -2  14       46.71       51.94      3.75 o 
   7  -2  14      293.13      281.80      8.58 o 
   8  -2  14       76.35       84.70      4.78 o 
  -4  -1  14      405.42      484.67     17.14 o 
  -3  -1  14      264.64      286.96      9.94 o 
  -2  -1  14      126.57      155.50     10.28 o 
  -1  -1  14        3.57        1.85      4.46 o 
   0  -1  14       16.99       16.64      2.42 o 
   1  -1  14       20.00       22.62      2.63 o 
   2  -1  14        8.36       11.72      2.00 o 
   3  -1  14       32.94       34.89      2.37 o 
   4  -1  14       81.62       95.27      3.61 o 
   5  -1  14       10.23        8.82      2.18 o 
   6  -1  14      641.14      613.43     14.40 o 
   7  -1  14      154.37      149.82      6.04 o 
   8  -1  14       41.67       46.23      3.75 o 
   9  -1  14       16.65       20.64      2.91 o 
  -4   0  14       19.16       18.85      4.11 o 
  -3   0  14        0.07        1.20      1.70 o 
  -2   0  14        7.28        5.59      2.05 o 
  -1   0  14      149.96      140.10      5.69 o 
   0   0  14       84.41       75.26      4.10 o 
   1   0  14      168.88      168.52     11.14 o 
   2   0  14       72.33       71.47      4.97 o 
   3   0  14      144.99      136.60      4.21 o 
   4   0  14      261.78      255.02      7.51 o 
   5   0  14        1.06        2.11      2.06 o 
   6   0  14      273.15      282.25      8.23 o 
   7   0  14        8.95        8.82      2.29 o 
   8   0  14       93.63      109.46      5.32 o 
   9   0  14       12.78       15.13      2.63 o 
  10   0  14       54.42       52.10      5.83 o 
  -4   1  14      133.50      148.07      9.25 o 
  -3   1  14        6.27        3.26      1.94 o 
  -2   1  14      217.22      205.44      6.90 o 
  -1   1  14      387.98      392.92     12.68 o 
   0   1  14      361.78      353.95      8.96 o 
   1   1  14      461.46      465.24      8.42 o 
   2   1  14       52.23       55.31      2.76 o 
   3   1  14      208.15      218.35      6.79 o 
   4   1  14       52.27       43.22      3.27 o 
   5   1  14        2.16        4.46      1.70 o 
   6   1  14       64.74       76.49      4.34 o 
   7   1  14      257.99      269.19      8.23 o 
   8   1  14        5.07        8.74      2.18 o 
   9   1  14        9.55       13.90      5.31 o 
  10   1  14      387.84      435.65     15.77 o 
  -4   2  14      108.47      111.40      7.88 o 
  -3   2  14       94.82      105.91      7.20 o 
  -2   2  14      390.46      345.66      9.09 o 
  -1   2  14        3.30        1.94      1.81 o 
   0   2  14       90.92       94.38      4.48 o 
   1   2  14      308.50      314.49      8.85 o 
   2   2  14      249.20      249.02      7.27 o 
   3   2  14      524.66      547.70     11.75 o 
   4   2  14       83.12       77.00      4.12 o 
   5   2  14        1.78        5.83      1.81 o 
   6   2  14      134.81      124.61      6.68 o 
   7   2  14        3.27        5.88      2.57 o 
   8   2  14       91.61       92.50      4.83 o 
   9   2  14       57.78       49.26      6.68 o 
  10   2  14       42.58       43.19      5.14 o 
  -4   3  14       14.37       11.65      3.43 o 
  -3   3  14       97.63      102.83      7.20 o 
  -2   3  14       15.30       13.32      2.74 o 
  -1   3  14       68.28       84.00      4.48 o 
   0   3  14      190.92      198.12      9.25 o 
   1   3  14       21.87       18.81      2.54 o 
   2   3  14        6.45        7.30      2.05 o 
   3   3  14      128.72      124.19      5.09 o 
   4   3  14       29.21       24.17      2.67 o 
   5   3  14       15.79       17.28      2.54 o 
   6   3  14      141.37      147.71     10.80 o 
   7   3  14      139.86      108.31      7.20 o 
   8   3  14      239.42      250.24      7.99 o 
   9   3  14        5.46        7.06      2.05 o 
  -4   4  14      350.83      359.21     14.05 o 
  -3   4  14        0.12        0.34      2.40 o 
  -2   4  14      232.26      239.25     10.28 o 
  -1   4  14      419.80      447.65     14.74 o 
   0   4  14      136.20      149.36      5.57 o 
   1   4  14     1072.12     1038.90     18.30 o 
   2   4  14      167.45      166.42      5.93 o 
   3   4  14       73.51       73.67      7.54 o 
   4   4  14      110.39      100.25      4.72 o 
   5   4  14        3.20        2.40      1.71 o 
   6   4  14       15.73       13.03      3.26 o 
   7   4  14       21.02       22.91      2.91 o 
   8   4  14       38.17       52.08      3.75 o 
   9   4  14        7.50       14.10      2.54 o 
  -4   5  14        3.07        0.69      2.40 o 
   0   5  14      261.15      276.01      7.74 o 
   1   5  14       18.05       30.52      2.91 o 
   2   5  14      201.26      220.97      8.05 o 
   3   5  14      159.82      141.67      6.34 o 
   4   5  14       22.71       26.03      2.78 o 
   5   5  14      134.60      138.01      7.37 o 
   6   5  14       26.92       32.08      3.02 o 
   7   5  14      423.72      416.49     16.80 o 
   8   5  14       14.47       12.35      2.29 o 
   9   5  14       13.79       11.85      2.42 o 
   0   6  14      186.54      183.20     17.65 o 
   1   6  14        8.20        7.26      2.05 o 
   2   6  14      365.65      386.51      9.57 o 
   3   6  14       65.32       66.92      3.88 o 
   4   6  14       84.22       90.83      4.48 o 
   5   6  14       84.52      102.61      4.96 o 
   6   6  14        9.73        5.00      1.81 o 
   7   6  14       12.42       11.60      2.29 o 
   8   6  14      173.74      177.35      6.66 o 
   9   6  14      130.41      141.90      8.91 o 
  -1   7  14       25.65       25.36      4.11 o 
   0   7  14       44.99       56.56      5.48 o 
   1   7  14      503.52      518.99     11.50 o 
   2   7  14        0.00        1.45      1.56 o 
   3   7  14        8.73        8.78      2.05 o 
   4   7  14      106.98      107.89      8.57 o 
   5   7  14      196.51      191.24      6.66 o 
   6   7  14        0.41        0.03      1.39 o 
   7   7  14      229.67      246.63      7.87 o 
   8   7  14      121.82      117.88      6.68 o 
   9   7  14       79.87       91.86      7.20 o 
  -3   8  14       41.75       40.79      5.14 o 
  -2   8  14       19.15       14.74      3.77 o 
  -1   8  14        1.96       -0.18      1.81 o 
   0   8  14        0.62        0.34      2.40 o 
   1   8  14       26.08       25.02      4.11 o 
   2   8  14       56.05       43.53      3.39 o 
   3   8  14      217.38      222.84     13.71 o 
   4   8  14        0.14        1.40      1.89 o 
   5   8  14       25.07       21.49      2.67 o 
   6   8  14      235.64      222.98     16.62 o 
   7   8  14       56.70       70.83      4.36 o 
   8   8  14        4.63        4.84      2.05 o 
  -3   9  14      214.91      210.80     10.63 o 
  -2   9  14       18.89       19.54      4.11 o 
  -1   9  14      375.47      400.99     13.02 o 
   0   9  14      185.46      188.98      6.73 o 
   1   9  14        8.33       12.34      3.77 o 
   2   9  14       14.75       18.51      3.77 o 
   3   9  14      135.24      152.73      6.04 o 
   4   9  14      121.55      107.14      5.21 o 
   5   9  14       95.57      105.85      4.96 o 
   6   9  14       37.33       37.20      3.39 o 
   7   9  14       12.81       14.18      5.31 o 
   8   9  14        1.12        2.74      2.74 o 
  -2  10  14       22.45       24.62      4.80 o 
  -1  10  14      101.72      103.70      5.42 o 
   0  10  14       57.87       55.01      3.95 o 
   1  10  14        1.61        0.80      1.81 o 
   2  10  14      502.43      507.13     11.81 o 
   3  10  14       31.56       31.12      3.12 o 
   4  10  14      104.31      125.08      5.69 o 
   5  10  14      176.45      179.65     14.91 o 
   6  10  14      178.09      193.09      7.15 o 
   7  10  14        1.18        4.52      2.05 o 
  -1  11  14      140.09      153.72      6.64 o 
   0  11  14        2.74        0.83      2.05 o 
   1  11  14       57.05       61.37      4.34 o 
   2  11  14       40.81       52.27      3.95 o 
   3  11  14        0.01        0.49      1.65 o 
   4  11  14      113.41      110.25      5.48 o 
   5  11  14       12.27       13.72      2.67 o 
   6  11  14        0.72        2.18      5.14 o 
   0  12  14       54.51       46.96      5.83 o 
   1  12  14       24.37       22.28      4.46 o 
   2  12  14       18.02       16.99      6.00 o 
   3  12  14       96.14       90.98      4.96 o 
   4  12  14       49.05       64.78      5.83 o 
   5  12  14       94.53       96.32      7.20 o 
   2  -6  15        8.74       10.08      2.74 o 
   3  -6  15       61.85       63.19      4.36 o 
   4  -6  15       52.65       51.99      7.20 o 
   5  -6  15        2.38        4.35      2.22 o 
   6  -6  15        0.00        0.00      2.74 o 
   1  -5  15      103.72       93.19      5.07 o 
   2  -5  15      211.32      209.47      7.39 o 
   3  -5  15       18.39       18.65      2.78 o 
   4  -5  15        2.67        3.84      1.60 o 
   5  -5  15        0.54        0.13      1.89 o 
   6  -5  15      328.61      331.72      7.98 o 
   7  -5  15       71.45       74.38      6.86 o 
   0  -4  15       22.75       26.53      3.94 o 
   1  -4  15      163.95      160.87      8.57 o 
   2  -4  15        1.49        0.08      4.11 o 
   3  -4  15        1.54        2.06      1.70 o 
   4  -4  15        5.26        2.15      1.76 o 
   5  -4  15      118.80      126.67      5.80 o 
   6  -4  15       18.36       22.08      2.57 o 
   7  -4  15      130.35      135.18      7.03 o 
  -1  -3  15       57.31       51.39      5.83 o 
   0  -3  15       26.28       25.46      3.15 o 
   1  -3  15        0.43        2.03      1.81 o 
   2  -3  15      140.95      140.53      5.80 o 
   3  -3  15      110.31      122.83      5.30 o 
   4  -3  15       22.14       25.85      2.36 o 
   5  -3  15        1.63        0.13      1.31 o 
   6  -3  15        2.93        5.85      1.76 o 
   7  -3  15       96.74       94.19     10.28 o 
   8  -3  15        2.18        3.43      2.74 o 
  -2  -2  15       38.24       33.28      3.64 o 
  -1  -2  15       39.38       34.41      3.51 o 
   0  -2  15       17.59       19.13      2.78 o 
   1  -2  15        4.74        5.83      1.94 o 
   2  -2  15      120.61      106.04      6.51 o 
   3  -2  15        1.75        0.74      1.31 o 
   4  -2  15       96.53      100.72      5.99 o 
   5  -2  15      184.89      199.03     15.77 o 
   6  -2  15       30.17       30.02      3.37 o 
   7  -2  15       82.69       87.80      5.66 o 
   8  -2  15      477.34      445.59     15.77 o 
  -3  -1  15      181.86      236.16     11.65 o 
  -2  -1  15        3.27        1.21      2.05 o 
  -1  -1  15       40.90       32.79      3.37 o 
   0  -1  15        4.65        8.99      3.08 o 
   1  -1  15        2.26        2.99      1.81 o 
   2  -1  15       58.88       60.15      4.11 o 
   3  -1  15       26.09       23.11      2.18 o 
   4  -1  15      282.89      266.34      8.96 o 
   5  -1  15       14.82       16.83      2.54 o 
   6  -1  15        1.61        2.58      1.81 o 
   7  -1  15       24.25       20.13      2.88 o 
   8  -1  15       28.52       27.67      3.37 o 
   9  -1  15       43.70       44.22      5.48 o 
  -3   0  15       19.00       17.45      2.91 o 
  -2   0  15      113.43      124.89     11.65 o 
  -1   0  15        2.80        0.86      1.70 o 
   0   0  15       27.73       30.80      3.02 o 
   1   0  15      173.57      186.79      8.40 o 
   2   0  15       13.69       16.45      1.91 o 
   3   0  15       10.02       10.16      2.29 o 
   4   0  15       43.31       40.89      3.39 o 
   5   0  15       13.29       16.32      2.54 o 
   6   0  15       82.65       97.00      5.07 o 
   7   0  15      191.29      194.64      7.15 o 
   8   0  15       24.61       17.84      2.78 o 
   9   0  15      142.36      129.22      8.23 o 
  -3   1  15      236.87      268.38      8.48 o 
  -2   1  15        0.25       -0.41      1.81 o 
  -1   1  15      369.62      383.76     19.37 o 
   0   1  15      757.12      752.91     14.89 o 
   1   1  15       68.31       70.88      4.28 o 
   2   1  15        3.32        5.83      1.94 o 
   3   1  15       19.08       16.84      2.42 o 
   4   1  15       29.97       32.93      5.66 o 
   5   1  15        1.32        0.55      1.56 o 
   6   1  15        8.42       10.25      3.26 o 
   7   1  15       39.48       44.37      3.61 o 
   8   1  15        0.53        0.64      2.74 o 
   9   1  15       98.63      106.26      7.88 o 
  -3   2  15        9.90        8.23      3.43 o 
  -2   2  15      137.18      130.43      5.69 o 
  -1   2  15      310.48      329.21      8.96 o 
   0   2  15       42.54       44.78      5.48 o 
   1   2  15      172.91      187.17      6.42 o 
   2   2  15      162.57      160.70      8.74 o 
   3   2  15       14.77       21.74      2.78 o 
   4   2  15        9.05        6.35      2.05 o 
   5   2  15       48.32       44.30      3.51 o 
   6   2  15        0.05        0.37      1.56 o 
   7   2  15      332.20      356.82     13.71 o 
   8   2  15      109.32      118.96      5.69 o 
   9   2  15        8.95        6.17      3.08 o 
  -3   3  15       86.35       86.72      6.86 o 
  -2   3  15       10.99        6.17      3.08 o 
  -1   3  15       27.56       40.10      5.14 o 
   0   3  15      524.10      588.86     18.17 o 
   1   3  15      863.87      879.75     22.28 o 
   2   3  15       29.41       32.48      4.46 o 
   3   3  15       33.48       36.59      3.15 o 
   4   3  15      143.37      143.11      5.82 o 
   5   3  15       93.53       83.75      4.48 o 
   6   3  15        1.32        2.42      2.23 o 
   7   3  15      105.85      120.15      5.66 o 
   8   3  15      112.26      116.32      5.56 o 
   9   3  15      120.72      148.42      8.91 o 
  -1   4  15      550.68      595.72     18.17 o 
   0   4  15        6.68        8.57      3.43 o 
   1   4  15      142.27      138.65      5.57 o 
   2   4  15      437.03      437.00     10.54 o 
   3   4  15       52.69       54.54      4.11 o 
   4   4  15        2.56        4.64      2.40 o 
   5   4  15       69.51       69.70      4.24 o 
   6   4  15       59.51       58.69      3.99 o 
   7   4  15       14.55       12.69      2.42 o 
   8   4  15       11.72       12.46      2.42 o 
   0   5  15       20.55       19.52      5.83 o 
   1   5  15      122.84      135.79      5.57 o 
   2   5  15       83.98       91.94      8.74 o 
   3   5  15       11.62        5.20      2.05 o 
   4   5  15      212.48      204.38      7.37 o 
   5   5  15       94.63       97.15      4.85 o 
   6   5  15       12.50        9.31      2.18 o 
   7   5  15       96.11       89.82     11.65 o 
   8   5  15       56.35       52.44      3.88 o 
   0   6  15      205.05      208.40     10.28 o 
   1   6  15       11.26       11.33      2.29 o 
   2   6  15      119.66      128.39      5.45 o 
   3   6  15      119.83      121.69      6.51 o 
   4   6  15      257.89      278.45      8.23 o 
   5   6  15        1.12        2.95      1.81 o 
   6   6  15      343.21      367.45     11.31 o 
   7   6  15        0.47       -0.90      1.71 o 
   8   6  15        5.44        8.03      3.08 o 
   0   7  15      179.28      199.14     10.28 o 
   1   7  15      142.67      134.60      5.69 o 
   2   7  15       41.80       59.53      5.83 o 
   3   7  15      333.39      326.27      8.96 o 
   4   7  15       31.61       28.77      3.02 o 
   5   7  15        0.13        2.47      3.08 o 
   6   7  15      294.54      297.53     25.88 o 
   7   7  15        2.45       10.35      2.39 o 
   8   7  15       31.84       34.96      5.14 o 
   0   8  15        0.05       -2.40      2.40 o 
   1   8  15        8.54       10.63      3.43 o 
   2   8  15       17.04       13.27      2.39 o 
   3   8  15       21.33       30.30      3.27 o 
   4   8  15       69.35       79.77      4.48 o 
   5   8  15       59.93       54.33      5.14 o 
   6   8  15        5.17        7.88      2.18 o 
   7   8  15        4.29        6.00      1.94 o 
  -1   9  15        0.85        2.40      3.08 o 
   0   9  15       17.85       16.45      4.11 o 
   1   9  15       25.27       22.28      4.46 o 
   2   9  15        8.48        8.91      3.43 o 
   3   9  15       61.76       62.50      7.37 o 
   4   9  15      126.26      133.00      5.80 o 
   5   9  15       62.35       50.35      3.99 o 
   6   9  15        1.23        5.71      3.60 o 
  -1  10  15       64.14       59.64      6.51 o 
   0  10  15       78.64      102.83      8.23 o 
   1  10  15       58.65       72.67      7.20 o 
   2  10  15      172.10      153.21      9.60 o 
   3  10  15      172.12      187.83     10.63 o 
   4  10  15       22.54       26.28      4.28 o 
   5  10  15      167.83      175.45      6.90 o 
   6  10  15        6.11       10.28      3.43 o 
   5  11  15      540.97      565.90     18.51 o 
   4  -5  16      139.24      145.67      8.57 o 
   5  -5  16       43.08       45.24      5.83 o 
   1  -4  16      107.81      130.25      8.57 o 
   2  -4  16      113.11      135.39      8.23 o 
   3  -4  16        0.01        0.34      1.70 o 
   4  -4  16       35.06       40.34      3.02 o 
   5  -4  16      186.28      202.71      7.63 o 
   0  -3  16      104.95      115.51      7.88 o 
   1  -3  16        1.48        1.37      1.94 o 
   2  -3  16       41.58       41.34      3.64 o 
   3  -3  16        3.98        3.98      1.81 o 
   4  -3  16       18.86       26.76      2.50 o 
   5  -3  16       22.14       25.45      2.51 o 
   6  -3  16        3.20        3.32      2.22 o 
   7  -3  16       80.27       64.10      6.17 o 
   0  -2  16      217.59      254.37     12.51 o 
   1  -2  16      434.41      449.21     11.38 o 
   2  -2  16      207.43      204.57      7.12 o 
   3  -2  16       57.08       53.61      3.75 o 
   4  -2  16       17.34       17.52      2.10 o 
   5  -2  16        8.81        8.23      2.42 o 
   6  -2  16       28.87       25.36      3.12 o 
   7  -2  16      312.58      348.59     14.05 o 
  -1  -1  16       28.20       26.61      3.39 o 
   0  -1  16      272.94      306.99      9.20 o 
   1  -1  16       19.73       20.63      3.26 o 
   2  -1  16      138.45      145.73      5.90 o 
   3  -1  16      165.96      184.44      5.46 o 
   4  -1  16       51.18       51.75      3.99 o 
   5  -1  16       57.71       61.82      4.24 o 
   6  -1  16       81.89       90.64      4.96 o 
   7  -1  16       47.74       44.68      3.99 o 
  -2   0  16       26.65       31.19      5.14 o 
  -1   0  16      100.42      102.79      5.45 o 
   0   0  16      162.04      188.94      7.02 o 
   1   0  16       33.02       34.28      3.43 o 
   2   0  16       44.01       35.99      4.80 o 
   3   0  16        0.05        1.60      1.81 o 
   4   0  16       33.91       38.71      3.51 o 
   5   0  16       96.23       94.47      5.07 o 
   6   0  16       63.80       66.88      4.48 o 
   7   0  16      126.72      128.44      6.51 o 
   8   0  16       28.90       27.76      4.46 o 
  -2   1  16       26.06       32.26      3.94 o 
  -1   1  16        1.96        1.03      1.94 o 
   0   1  16      237.66      229.97      7.63 o 
   1   1  16        4.20        7.88      3.43 o 
   2   1  16        0.20        1.03      1.70 o 
   3   1  16       41.71       47.97      3.75 o 
   4   1  16      118.83      127.42     11.48 o 
   5   1  16       28.80       30.31      3.27 o 
   6   1  16        1.08        0.98      2.74 o 
   7   1  16       98.98      114.54      6.00 o 
   8   1  16        0.14       -1.71      2.06 o 
  -2   2  16       36.33       36.63      5.66 o 
  -1   2  16      352.33      334.54     13.37 o 
   0   2  16      142.97      165.90      9.25 o 
   1   2  16       32.23       41.82      5.14 o 
   2   2  16      450.53      498.18     11.75 o 
   3   2  16      196.09      207.37      7.27 o 
   4   2  16       16.92       28.40      3.15 o 
   5   2  16      139.01      158.66      6.42 o 
   6   2  16        5.77        3.33      2.05 o 
   7   2  16       61.67       53.98      4.28 o 
  -1   3  16       19.96       18.51      4.11 o 
   0   3  16      408.78      477.47     16.45 o 
   1   3  16       71.14       65.12      6.17 o 
   2   3  16       44.71       42.38      4.80 o 
   3   3  16      105.17      112.77      5.33 o 
   4   3  16      178.38      191.28      7.03 o 
   5   3  16       15.12       19.05      2.78 o 
   6   3  16       77.73       83.43      4.72 o 
   7   3  16      122.83      144.72     10.11 o 
   0   4  16       86.17      106.60      7.54 o 
   1   4  16      391.38      425.79     10.66 o 
   2   4  16       63.89       60.45      3.99 o 
   3   4  16        1.48       -0.51      1.70 o 
   4   4  16       15.28       12.70      2.54 o 
   5   4  16        4.21        5.54      2.05 o 
   6   4  16      109.16      102.94      5.33 o 
   7   4  16       17.30       13.47      3.08 o 
   0   5  16      327.78      384.58     14.40 o 
   1   5  16        0.01        1.61      2.23 o 
   2   5  16      114.49      117.00      5.45 o 
   3   5  16       60.76       59.09      3.99 o 
   4   5  16       13.73       19.77      2.88 o 
   5   5  16        2.66        2.38      1.89 o 
   6   5  16        0.11       -0.59      1.65 o 
   7   5  16       50.55       55.83      4.24 o 
   1   6  16       25.22       26.91      3.02 o 
   2   6  16      104.51      111.69     12.68 o 
   3   6  16        3.01        5.02      2.06 o 
   4   6  16        5.09        7.37      2.18 o 
   5   6  16      825.72      895.66     17.81 o 
   6   6  16       21.53       34.07      3.51 o 
   7   6  16        6.95        3.85      2.05 o 
   0   7  16       92.40       84.32      7.20 o 
   1   7  16       93.74       86.38      7.20 o 
   2   7  16        1.18        1.03      2.57 o 
   3   7  16       10.76        8.80      2.29 o 
   4   7  16       94.41      103.57      5.32 o 
   5   7  16       44.84       54.81      4.24 o 
   6   7  16      137.30      151.74      6.54 o 
   0   8  16      139.28      154.24      9.60 o 
   1   8  16        3.75        4.46      3.08 o 
   2   8  16       12.56        9.25      3.43 o 
   3   8  16      115.94      127.46      5.80 o 
   4   8  16       25.49       35.21      3.51 o 
   5   8  16        3.18       -1.10      1.81 o 
   6   8  16      176.97      205.31     10.63 o 
   0   9  16       48.51       40.10      5.48 o 
   1   9  16      164.70      173.78     10.28 o 
   2   9  16       39.97       43.87      5.83 o 
   3   9  16       15.51       19.27      5.31 o 
   4   9  16       41.33       33.60      3.51 o 
   5   9  16        0.31        3.43      2.74 o 
   4  10  16        3.94        3.08      3.08 o 
   3  -3  17      107.38      122.71      7.88 o 
   4  -3  17       13.23       12.00      3.77 o 
   1  -2  17        0.75        5.48      3.08 o 
   2  -2  17        2.79        3.77      2.74 o 
   3  -2  17       11.25        3.08      2.74 o 
   4  -2  17       13.88       11.65      3.77 o 
   5  -2  17      275.85      287.23     13.02 o 
   1  -1  17       51.47       55.87      5.83 o 
   3  -1  17       16.44       12.34      3.77 o 
   4  -1  17       45.32       36.91      8.05 o 
   5  -1  17      263.97      257.66     16.45 o 
   0   0  17        0.49        1.71      2.74 o 
   1   0  17       49.04       47.64      5.83 o 
   2   0  17       33.44       28.79      4.80 o 
   3   0  17        0.28       -0.57      1.81 o 
   4   0  17       28.22       25.20      3.15 o 
   5   0  17      169.70      181.25     12.34 o 
   6   0  17      195.80      210.46     11.31 o 
   0   1  17       48.91       54.84      6.17 o 
   1   1  17       14.41        4.80      3.43 o 
   2   1  17       72.31       66.15      6.51 o 
   3   1  17        5.21        9.87      2.54 o 
   4   1  17      128.44      151.49      6.42 o 
   5   1  17      208.27      251.99      8.91 o 
   6   1  17       14.51       21.69      3.60 o 
   0   2  17        2.07        3.43      3.08 o 
   1   2  17      342.19      368.13     14.74 o 
   2   2  17      139.55      172.41      9.94 o 
   3   2  17        3.65        7.45      2.29 o 
   4   2  17        0.82       -0.86      1.70 o 
   5   2  17      112.48      110.49      5.69 o 
   6   2  17       19.04       26.74      3.39 o 
   0   3  17      230.90      266.67     12.34 o 
   1   3  17      106.39      135.05      8.57 o 
   2   3  17       12.83       19.54      2.91 o 
   3   3  17       62.12       64.95      4.36 o 
   4   3  17       75.89       87.23      4.96 o 
   5   3  17       68.09       74.74      4.72 o 
   6   3  17       86.68       98.08     10.28 o 
   0   4  17       24.61       23.31      4.46 o 
   1   4  17        2.08        1.71      2.74 o 
   2   4  17       91.90       83.20     10.28 o 
   3   4  17       98.83       98.89      6.51 o 
   4   4  17        7.52        6.80      2.29 o 
   5   4  17       23.40       32.06      3.51 o 
   6   4  17       44.32       44.90      5.48 o 
   1   5  17      164.55      155.61      9.25 o 
   2   5  17        3.24        8.40      2.42 o 
   3   5  17      194.16      172.83      6.79 o 
   4   5  17        0.71        0.50      2.05 o 
   5   5  17        3.54        5.38      2.29 o 
   1   6  17      103.39      111.58      5.57 o 
   2   6  17       24.52       19.35      2.91 o 
   3   6  17       25.51       27.03      5.48 o 
   4   6  17       45.11       40.79      5.48 o 
   5   6  17       97.20       95.18      5.32 o 
   1   7  17       32.75       39.76      5.48 o 
   2   7  17       21.34       25.27      3.27 o 
   3   7  17        0.07        0.80      1.81 o 
   4   7  17       37.95       56.73      4.36 o 
   5   7  17       62.81       59.30      6.17 o 
   1   8  17       51.25       54.84      6.51 o 
   3   8  17       15.66       15.08      4.11 o 
   4   8  17       95.81      103.86      7.88 o 
   4   0  18       69.00       80.55      7.20 o 
   4   1  18      253.90      295.80     13.02 o 
   3   2  18        0.00        0.34      2.74 o 
   4   2  18        6.56        2.06      3.08 o 
   3   3  18       47.35       57.93      6.17 o 
   4   3  18        1.48        6.17      3.43 o 
   3   4  18       91.84      105.23      7.88 o 
   4   4  18      163.11      142.25      9.25 o 
   3   5  18       48.61       47.30      5.83 o 
                                                 
